# Supplementary material for: Embryonic heat conditioning induces paternal heredity of immunological cross- tolerance: coordinative role of CpG DNA methylation and miR-200a regulation
Source: Front Immunol. 2025 Feb 7;16:1487135. doi: 10.3389/fimmu.2025.1487135 (PMC11842353; doi:10.3389/fimmu.2025.1487135)
Supplement: Supplementary file 1 [file Table1.xlsx]

## Sheet: Sheet1
chr-pos	Chr	chr_start_end	logFC	Annotation	Gene_name
chr20-5470993	chr20	chr20_5470993_5470993	6.30523	Intergenic	KCNK15
chr6-10805417	chr6	chr6_10805417_10805417	7.60684	promoter-TSS (ENSGALT00000006608.1)	KIF1BP
chr1-101775337	chr1	chr1_101775337_101775337	5.77349	exon (ENSGALT00000046873.1, exon 2 of 2)
chr1-101775329	chr1	chr1_101775329_101775329	5.60983	exon (ENSGALT00000046873.1, exon 2 of 2)
chr1-101775343	chr1	chr1_101775343_101775343	4.84276	exon (ENSGALT00000046873.1, exon 2 of 2)
chr27-492059	chr27	chr27_492059_492059	2.97731	promoter-TSS (ENSGALT00000090220.1)
chr27-492049	chr27	chr27_492049_492049	2.94857	promoter-TSS (ENSGALT00000090220.1)
chr20-5470992	chr20	chr20_5470992_5470992	7.4329	Intergenic	KCNK15
chr27-492064	chr27	chr27_492064_492064	2.79371	promoter-TSS (ENSGALT00000090220.1)
chr27-492061	chr27	chr27_492061_492061	2.87962	promoter-TSS (ENSGALT00000090220.1)
chr19-1401234	chr19	chr19_1401234_1401234	-3.66486	intron (ENSGALT00000044891.2, intron 5 of 17)
chr4-5301249	chr4	chr4_5301249_5301249	5.8667	Intergenic
chr20-5648110	chr20	chr20_5648110_5648110	7.06571	Intergenic
chr27-492070	chr27	chr27_492070_492070	2.76189	promoter-TSS (ENSGALT00000090220.1)
chr2-117433729	chr2	chr2_117433729_117433729	-3.79894	intron (ENSGALT00000049593.1, intron 1 of 17)	EYA1
chr27-492051	chr27	chr27_492051_492051	2.76103	promoter-TSS (ENSGALT00000090220.1)
chr28-2945215	chr28	chr28_2945215_2945215	6.76745	promoter-TSS (ENSGALT00000069437.1)	HMHA1
chr23-5056215	chr23	chr23_5056215_5056215	4.38182	Intergenic	gga-mir-1780
chr27-3384879	chr27	chr27_3384879_3384879	-3.26865	Intergenic	NXPH3
chr8-8057485	chr8	chr8_8057485_8057485	-4.18383	promoter-TSS (ENSGALT00000062457.2)	RNF2
chr19-776144	chr19	chr19_776144_776144	3.52919	promoter-TSS (ENSGALT00000040584.2)	LIMK1
chr6-1549845	chr6	chr6_1549845_1549845	3.56979	Intergenic	uc_338
chr6-1549848	chr6	chr6_1549848_1549848	3.54623	Intergenic	uc_338
chr8-28376826	chr8	chr8_28376826_28376826	4.93291	Intergenic
chr19-1401235	chr19	chr19_1401235_1401235	-3.49517	intron (ENSGALT00000044891.2, intron 5 of 17)
chr6-7933609	chr6	chr6_7933609_7933609	3.99004	intron (ENSGALT00000054471.1, intron 1 of 24)	JMJD1C
chr27-277306	chr27	chr27_277306_277306	2.7761	intron (ENSGALT00000087618.1, intron 1 of 1)
chr27-492056	chr27	chr27_492056_492056	2.51281	promoter-TSS (ENSGALT00000090220.1)
chr27-483535	chr27	chr27_483535_483535	3.26372	promoter-TSS (ENSGALT00000088921.1)
chr23-5056220	chr23	chr23_5056220_5056220	4.05401	Intergenic	gga-mir-1780
chr6-7933623	chr6	chr6_7933623_7933623	4.05582	intron (ENSGALT00000054471.1, intron 1 of 24)	JMJD1C
chr1-37937306	chr1	chr1_37937306_37937306	6.73974	TTS (ENSGALT00000057632.2)
chr28-3133278	chr28	chr28_3133278_3133278	-6.71054	intron (ENSGALT00000075258.1, intron 1 of 3)	EFNA2
chr19-8481362	chr19	chr19_8481362_8481362	3.90299	intron (ENSGALT00000065243.1, intron 48 of 54)	AATF
chr6-1549851	chr6	chr6_1549851_1549851	3.4669	Intergenic	uc_338
chr1-101775359	chr1	chr1_101775359_101775359	3.80782	exon (ENSGALT00000046873.1, exon 2 of 2)
chrUn_NT_464629v1-386	chrUn_NT_464629v1	chrUn_NT_464629v1_386_386	3.90908	Intergenic
chrUn_NT_466957v1-7954	chrUn_NT_466957v1	chrUn_NT_466957v1_7954_7954	3.72424	exon (ENSGALT00000063078.1, exon 3 of 7)
chr17-2430905	chr17	chr17_2430905_2430905	2.97034	promoter-TSS (ENSGALT00000089357.1)
chr27-277300	chr27	chr27_277300_277300	2.62011	intron (ENSGALT00000087618.1, intron 1 of 1)
chr4-5301248	chr4	chr4_5301248_5301248	6.60784	Intergenic
chr27-277298	chr27	chr27_277298_277298	2.61638	intron (ENSGALT00000087618.1, intron 1 of 1)
chr27-277304	chr27	chr27_277304_277304	2.69657	intron (ENSGALT00000087618.1, intron 1 of 1)
chr1-193496573	chr1	chr1_193496573_193496573	-5.35107	intron (ENSGALT00000001106.4, intron 1 of 3)	TSKU
chr6-7933629	chr6	chr6_7933629_7933629	4.10147	intron (ENSGALT00000054471.1, intron 1 of 24)	JMJD1C
chr13-1716159	chr13	chr13_1716159_1716159	3.4103	Intergenic
chr5-27440097	chr5	chr5_27440097_27440097	-6.52287	promoter-TSS (ENSGALT00000022453.5)
chr27-389141	chr27	chr27_389141_389141	3.32152	promoter-TSS (ENSGALT00000086021.1)
chr27-277326	chr27	chr27_277326_277326	2.63433	promoter-TSS (ENSGALT00000087618.1)
chr27-492043	chr27	chr27_492043_492043	2.42849	promoter-TSS (ENSGALT00000090220.1)
chr27-3410202	chr27	chr27_3410202_3410202	2.76178	Intergenic	NXPH3
chrUn_NT_464176v1-28451	chrUn_NT_464176v1	chrUn_NT_464176v1_28451_28451	4.0766	exon (ENSGALT00000084133.1, exon 8 of 13)
chr27-277324	chr27	chr27_277324_277324	2.52447	promoter-TSS (ENSGALT00000087618.1)
chr20-5648109	chr20	chr20_5648109_5648109	4.77	Intergenic
chr27-389210	chr27	chr27_389210_389210	3.12463	promoter-TSS (ENSGALT00000086021.1)
chr27-483538	chr27	chr27_483538_483538	2.90198	promoter-TSS (ENSGALT00000088921.1)
chr27-4483812	chr27	chr27_4483812_4483812	-6.69377	intron (ENSGALT00000065627.1, intron 5 of 6)	FBXO47
chr3-10495061	chr3	chr3_10495061_10495061	-3.21351	intron (ENSGALT00000080362.1, intron 6 of 11)	MEIS1
chr6-1549840	chr6	chr6_1549840_1549840	3.21305	Intergenic	uc_338
chr23-4151390	chr23	chr23_4151390_4151390	-3.10788	exon (ENSGALT00000003614.5, exon 2 of 2)	COL8A2
chr6-1549887	chr6	chr6_1549887_1549887	3.17571	Intergenic	uc_338
chr6-1549837	chr6	chr6_1549837_1549837	3.15319	Intergenic	uc_338
chr27-295410	chr27	chr27_295410_295410	2.44865	intron (ENSGALT00000049090.2, intron 1 of 7)
chr17-2430920	chr17	chr17_2430920_2430920	2.82149	promoter-TSS (ENSGALT00000089357.1)
chr27-389136	chr27	chr27_389136_389136	3.30639	promoter-TSS (ENSGALT00000086021.1)
chr6-7933624	chr6	chr6_7933624_7933624	3.64818	intron (ENSGALT00000054471.1, intron 1 of 24)	JMJD1C
chr19-8864034	chr19	chr19_8864034_8864034	3.73681	intron (ENSGALT00000008930.5, intron 7 of 12)	gga-mir-1585
chr27-277319	chr27	chr27_277319_277319	2.47407	promoter-TSS (ENSGALT00000087618.1)
chr27-300797	chr27	chr27_300797_300797	3.69309	intron (ENSGALT00000049090.2, intron 1 of 7)
chr2-305866	chr2	chr2_305866_305866	-3.56324	Intergenic	SLC4A2
chr6-1549839	chr6	chr6_1549839_1549839	3.84164	Intergenic	uc_338
chr27-829691	chr27	chr27_829691_829691	3.91428	intron (ENSGALT00000082875.1, intron 2 of 2)
chr17-7759037	chr17	chr17_7759037_7759037	5.24736	intron (ENSGALT00000059924.1, intron 1 of 9)	RXRA
chr10-1196400	chr10	chr10_1196400_1196400	6.21009	intron (ENSGALT00000063644.1, intron 3 of 12)	CSNK1G1
chr20-10105799	chr20	chr20_10105799_10105799	2.44306	exon (ENSGALT00000083651.1, exon 1 of 1)
chr3-9837833	chr3	chr3_9837833_9837833	-6.61499	intron (ENSGALT00000044202.2, intron 1 of 1)	SERTAD2
chr27-300794	chr27	chr27_300794_300794	3.54698	intron (ENSGALT00000049090.2, intron 1 of 7)
chr27-389220	chr27	chr27_389220_389220	2.90712	promoter-TSS (ENSGALT00000086021.1)
chr19-776143	chr19	chr19_776143_776143	3.68858	promoter-TSS (ENSGALT00000040584.2)	LIMK1
chr19-5847421	chr19	chr19_5847421_5847421	-2.54342	intron (ENSGALT00000071829.1, intron 1 of 1)	FAM222B
chr5-58128542	chr5	chr5_58128542_58128542	2.63779	promoter-TSS (ENSGALT00000042421.1)	gga-mir-1703
chr27-4512388	chr27	chr27_4512388_4512388	-3.67054	intron (ENSGALT00000040133.3, intron 9 of 13)	PLXDC1
chr27-389148	chr27	chr27_389148_389148	3.05902	promoter-TSS (ENSGALT00000086021.1)
chr2-458945	chr2	chr2_458945_458945	2.71116	exon (ENSGALT00000073911.1, exon 3 of 3)
chr27-300791	chr27	chr27_300791_300791	3.62281	intron (ENSGALT00000049090.2, intron 1 of 7)
chr27-389229	chr27	chr27_389229_389229	2.70221	promoter-TSS (ENSGALT00000086021.1)
chr27-483545	chr27	chr27_483545_483545	2.79104	promoter-TSS (ENSGALT00000088921.1)
chr27-389130	chr27	chr27_389130_389130	3.00983	promoter-TSS (ENSGALT00000086021.1)
chr27-389156	chr27	chr27_389156_389156	3.15685	promoter-TSS (ENSGALT00000086021.1)
chr27-4359887	chr27	chr27_4359887_4359887	4.53853	Intergenic	gga-mir-6663
chr14-13070694	chr14	chr14_13070694_13070694	-6.15943	intron (ENSGALT00000047207.1, intron 1 of 15)	RAB11FIP3
chr32_NT_463442v1_random-30582	chr32_NT_463442v1_random	chr32_NT_463442v1_random_30582_30582	3.5188	Intergenic	QPCTL
chr27-295423	chr27	chr27_295423_295423	2.36588	intron (ENSGALT00000049090.2, intron 1 of 7)
chr4-86471485	chr4	chr4_86471485_86471485	-6.24409	exon (ENSGALT00000032019.4, exon 2 of 5)	CD8B
chr5-21711757	chr5	chr5_21711757_21711757	-2.79448	exon (ENSGALT00000057586.1, exon 1 of 14)
chr27-4359878	chr27	chr27_4359878_4359878	3.97707	Intergenic	gga-mir-6663
chr23-5408261	chr23	chr23_5408261_5408261	-3.99365	intron (ENSGALT00000071537.1, intron 36 of 95)	MACF1
chr23-5056221	chr23	chr23_5056221_5056221	3.54874	Intergenic	gga-mir-1780
chr19-5522360	chr19	chr19_5522360_5522360	-2.82362	intron (ENSGALT00000079270.1, intron 1 of 1)	HIC1
chrUn_NT_464186v1-31749	chrUn_NT_464186v1	chrUn_NT_464186v1_31749_31749	3.91455	Intergenic	Lbx3
chr27-300782	chr27	chr27_300782_300782	3.56398	intron (ENSGALT00000049090.2, intron 1 of 7)
chr23-5056195	chr23	chr23_5056195_5056195	4.41816	Intergenic	gga-mir-1780
chr27-344658	chr27	chr27_344658_344658	2.77357	intron (ENSGALT00000043609.2, intron 1 of 1)
chr24-5290504	chr24	chr24_5290504_5290504	4.85887	exon (ENSGALT00000011835.5, exon 33 of 33)	gga-mir-1667
chr8-28376835	chr8	chr8_28376835_28376835	2.98845	Intergenic
chr19-5522362	chr19	chr19_5522362_5522362	-2.7711	intron (ENSGALT00000079270.1, intron 1 of 1)	HIC1
chr5-58703603	chr5	chr5_58703603_58703603	-6.10188	Intergenic	BMP4
chr6-1549879	chr6	chr6_1549879_1549879	2.9779	Intergenic	uc_338
chr8-20398655	chr8	chr8_20398655_20398655	2.3786	TTS (ENSGALT00000056453.1)
chrUn_NT_464962v1-6278	chrUn_NT_464962v1	chrUn_NT_464962v1_6278_6278	3.29906	exon (ENSGALT00000058894.1, exon 2 of 2)
chr8-5722216	chr8	chr8_5722216_5722216	-4.23446	exon (ENSGALT00000039677.3, exon 48 of 48)
chrUn_NT_464176v1-28883	chrUn_NT_464176v1	chrUn_NT_464176v1_28883_28883	4.05507	exon (ENSGALT00000084133.1, exon 8 of 13)
chr23-5557414	chr23	chr23_5557414_5557414	3.81475	intron (ENSGALT00000006168.5, intron 3 of 13)	MFSD2A
chr27-300770	chr27	chr27_300770_300770	3.52145	intron (ENSGALT00000049090.2, intron 1 of 7)
chr1-180008695	chr1	chr1_180008695_180008695	2.43948	Intergenic
chr27-483556	chr27	chr27_483556_483556	2.81605	promoter-TSS (ENSGALT00000088921.1)
chr2-17441675	chr2	chr2_17441675_17441675	-2.6894	promoter-TSS (ENSGALT00000052826.1)
chr23-5056216	chr23	chr23_5056216_5056216	3.13968	Intergenic	gga-mir-1780
chr32_NT_463442v1_random-30581	chr32_NT_463442v1_random	chr32_NT_463442v1_random_30581_30581	3.83149	Intergenic	QPCTL
chr19-3879805	chr19	chr19_3879805_3879805	-6.12912	intron (ENSGALT00000002791.4, intron 1 of 22)	CUX1
chr18-8617419	chr18	chr18_8617419_8617419	2.52561	Intergenic
chr23-4024359	chr23	chr23_4024359_4024359	3.81454	Intergenic	CSF3R
chr15-11210909	chr15	chr15_11210909_11210909	3.60697	intron (ENSGALT00000078145.2, intron 5 of 5)	SNORD125
chr27-295402	chr27	chr27_295402_295402	2.20438	intron (ENSGALT00000049090.2, intron 1 of 7)
chr9-14999479	chr9	chr9_14999479_14999479	2.67973	Intergenic	TNK2
chr27-295428	chr27	chr27_295428_295428	2.23255	intron (ENSGALT00000049090.2, intron 1 of 7)
chr2-458928	chr2	chr2_458928_458928	2.66717	exon (ENSGALT00000073911.1, exon 3 of 3)
chr4-17984324	chr4	chr4_17984324_17984324	6.18517	Intergenic
chr27-483496	chr27	chr27_483496_483496	4.27834	intron (ENSGALT00000088921.1, intron 1 of 1)
chr4-11713633	chr4	chr4_11713633_11713633	3.51293	Intergenic	AMER1
chr8-28376842	chr8	chr8_28376842_28376842	3.60212	Intergenic
chr27-300802	chr27	chr27_300802_300802	3.4643	intron (ENSGALT00000049090.2, intron 1 of 7)
chr17-2744154	chr17	chr17_2744154_2744154	2.80247	intron (ENSGALT00000040102.4, intron 10 of 47)	CACNA1B
chr4-90670638	chr4	chr4_90670638_90670638	-6.03788	intron (ENSGALT00000025939.5, intron 22 of 23)	CYP26B1
chr27-300748	chr27	chr27_300748_300748	3.44774	intron (ENSGALT00000049090.2, intron 1 of 7)
chr27-389151	chr27	chr27_389151_389151	3.11888	promoter-TSS (ENSGALT00000086021.1)
chr1-193496572	chr1	chr1_193496572_193496572	-3.89253	intron (ENSGALT00000001106.4, intron 1 of 3)	TSKU
chr6-7933614	chr6	chr6_7933614_7933614	3.16823	intron (ENSGALT00000054471.1, intron 1 of 24)	JMJD1C
chrUn_NT_464176v1-28875	chrUn_NT_464176v1	chrUn_NT_464176v1_28875_28875	3.96424	exon (ENSGALT00000084133.1, exon 8 of 13)
chr28-1040360	chr28	chr28_1040360_1040360	-2.50678	promoter-TSS (ENSGALT00000045726.3)	GIPC3
chr27-295404	chr27	chr27_295404_295404	2.15887	intron (ENSGALT00000049090.2, intron 1 of 7)
chr27-295408	chr27	chr27_295408_295408	2.20846	intron (ENSGALT00000049090.2, intron 1 of 7)
chr23-5056087	chr23	chr23_5056087_5056087	3.18784	Intergenic	gga-mir-1780
chr10-2539586	chr10	chr10_2539586_2539586	-2.45167	intron (ENSGALT00000044983.3, intron 1 of 1)	ISLR2
chr10-1545682	chr10	chr10_1545682_1545682	-2.85345	TTS (ENSGALT00000064262.2)	HEXA
chr27-4359866	chr27	chr27_4359866_4359866	3.6472	Intergenic	gga-mir-6663
chr8-55326	chr8	chr8_55326_55326	5.94477	Intergenic	AMY2A
chr15-11210906	chr15	chr15_11210906_11210906	3.05417	intron (ENSGALT00000078145.2, intron 5 of 5)	SNORD125
chrUn_NT_464176v1-28854	chrUn_NT_464176v1	chrUn_NT_464176v1_28854_28854	3.94056	exon (ENSGALT00000084133.1, exon 8 of 13)
chr6-1549886	chr6	chr6_1549886_1549886	3.42649	Intergenic	uc_338
chr1-78652566	chr1	chr1_78652566_78652566	-3.12403	Intergenic
chr6-1549896	chr6	chr6_1549896_1549896	3.36414	Intergenic	uc_338
chr14-13120456	chr14	chr14_13120456_13120456	-6.06683	TTS (ENSGALT00000045997.2)
chr27-4483813	chr27	chr27_4483813_4483813	-6.07377	intron (ENSGALT00000065627.1, intron 5 of 6)	FBXO47
chr27-344661	chr27	chr27_344661_344661	2.62409	intron (ENSGALT00000043609.2, intron 1 of 1)
chr19-934609	chr19	chr19_934609_934609	2.61218	Intergenic	CALN1
chr19-5522367	chr19	chr19_5522367_5522367	-2.7466	intron (ENSGALT00000079270.1, intron 1 of 1)	HIC1
chrZ-68170	chrZ	chrZ_68170_68170	5.88725	intron (ENSGALT00000067344.1, intron 4 of 7)
chr20-10786673	chr20	chr20_10786673_10786673	-4.55808	intron (ENSGALT00000081774.1, intron 1 of 9)	SLC12A5
chr12-10946270	chr12	chr12_10946270_10946270	-5.88596	Intergenic
chr14-4896760	chr14	chr14_4896760_4896760	2.72527	Intergenic	RAI1
chr6-1549862	chr6	chr6_1549862_1549862	2.79352	Intergenic	uc_338
chr20-10105796	chr20	chr20_10105796_10105796	2.28148	exon (ENSGALT00000083651.1, exon 1 of 1)
chr27-295430	chr27	chr27_295430_295430	2.1579	intron (ENSGALT00000049090.2, intron 1 of 7)
chr6-7933595	chr6	chr6_7933595_7933595	3.92507	intron (ENSGALT00000054471.1, intron 1 of 24)	JMJD1C
chr10-1196398	chr10	chr10_1196398_1196398	4.77557	intron (ENSGALT00000063644.1, intron 3 of 12)	CSNK1G1
chr10-1196402	chr10	chr10_1196402_1196402	4.7629	intron (ENSGALT00000063644.1, intron 3 of 12)	CSNK1G1
chr6-7933615	chr6	chr6_7933615_7933615	2.88867	intron (ENSGALT00000054471.1, intron 1 of 24)	JMJD1C
chr2-81110923	chr2	chr2_81110923_81110923	2.09811	Intergenic
chr14-13070667	chr14	chr14_13070667_13070667	-6.06164	intron (ENSGALT00000047207.1, intron 1 of 15)	RAB11FIP3
chrUn_NT_467539v1-10418	chrUn_NT_467539v1	chrUn_NT_467539v1_10418_10418	3.33689	intron (ENSGALT00000066660.1, intron 3 of 8)
chr15-11210936	chr15	chr15_11210936_11210936	3.11454	intron (ENSGALT00000078145.2, intron 5 of 5)	SNORD125
chr27-300776	chr27	chr27_300776_300776	3.45352	intron (ENSGALT00000049090.2, intron 1 of 7)
chr3-18614220	chr3	chr3_18614220_18614220	-6.03181	Intergenic	HLX
chr6-7933590	chr6	chr6_7933590_7933590	2.76689	intron (ENSGALT00000054471.1, intron 1 of 24)	JMJD1C
chr19-6321113	chr19	chr19_6321113_6321113	-2.99427	intron (ENSGALT00000065968.2, intron 1 of 23)	ABR
chr27-483542	chr27	chr27_483542_483542	2.48789	promoter-TSS (ENSGALT00000088921.1)
chr25-269858	chr25	chr25_269858_269858	3.00685	Intergenic
chr19-8864014	chr19	chr19_8864014_8864014	3.17373	intron (ENSGALT00000008930.5, intron 7 of 12)	gga-mir-1585
chr27-483498	chr27	chr27_483498_483498	3.77962	intron (ENSGALT00000088921.1, intron 1 of 1)
chr27-389124	chr27	chr27_389124_389124	3.02691	promoter-TSS (ENSGALT00000086021.1)
chr23-4024360	chr23	chr23_4024360_4024360	2.75717	Intergenic	CSF3R
chr15-11270042	chr15	chr15_11270042_11270042	2.37475	intron (ENSGALT00000061828.1, intron 3 of 9)	WSB2
chr27-389109	chr27	chr27_389109_389109	3.01646	promoter-TSS (ENSGALT00000086021.1)
chr23-4150633	chr23	chr23_4150633_4150633	-3.7688	exon (ENSGALT00000003614.5, exon 2 of 2)	COL8A2
chr15-11210911	chr15	chr15_11210911_11210911	3.00668	intron (ENSGALT00000078145.2, intron 5 of 5)	SNORD125
chr23-4310811	chr23	chr23_4310811_4310811	2.07419	intron (ENSGALT00000047383.2, intron 3 of 6)	TFAP2E
chr11-1145956	chr11	chr11_1145956_1145956	3.01371	intron (ENSGALT00000071895.1, intron 1 of 22)
chr7-21560302	chr7	chr7_21560302_21560302	-2.95615	Intergenic	PSMD14
chr23-5307427	chr23	chr23_5307427_5307427	3.06072	promoter-TSS (ENSGALT00000053189.1)
chr10-1379849	chr10	chr10_1379849_1379849	2.65918	intron (ENSGALT00000070067.1, intron 10 of 41)	NR2E3
chr6-7933676	chr6	chr6_7933676_7933676	3.6478	intron (ENSGALT00000054471.1, intron 1 of 24)	JMJD1C
chr8-28376820	chr8	chr8_28376820_28376820	3.81528	Intergenic
chr6-7933596	chr6	chr6_7933596_7933596	3.13768	intron (ENSGALT00000054471.1, intron 1 of 24)	JMJD1C
chr17-6538465	chr17	chr17_6538465_6538465	5.68909	Intergenic	AIF1L
chr6-7933662	chr6	chr6_7933662_7933662	3.35867	intron (ENSGALT00000054471.1, intron 1 of 24)	JMJD1C
chr4-83900090	chr4	chr4_83900090_83900090	-5.84083	promoter-TSS (ENSGALT00000025330.3)	LETM1
chr2-305867	chr2	chr2_305867_305867	-2.97346	Intergenic	SLC4A2
chr27-389145	chr27	chr27_389145_389145	2.65657	promoter-TSS (ENSGALT00000086021.1)
chr27-423869	chr27	chr27_423869_423869	2.80635	intron (ENSGALT00000043609.2, intron 1 of 1)
chr27-528969	chr27	chr27_528969_528969	3.0032	Intergenic
chr1_NT_456417v1_random-9529	chr1_NT_456417v1_random	chr1_NT_456417v1_random_9529_9529	-2.64284	Intergenic
chr27-344651	chr27	chr27_344651_344651	2.50559	intron (ENSGALT00000043609.2, intron 1 of 1)
chr4-17984325	chr4	chr4_17984325_17984325	5.94213	Intergenic
chr23-5056146	chr23	chr23_5056146_5056146	3.72356	Intergenic	gga-mir-1780
chr6-1030473	chr6	chr6_1030473_1030473	-5.86411	Intergenic	CCSER2
chr1-150865349	chr1	chr1_150865349_150865349	2.90796	Intergenic
chr5-21711766	chr5	chr5_21711766_21711766	-2.55762	exon (ENSGALT00000057586.1, exon 1 of 14)
chr1-136900859	chr1	chr1_136900859_136900859	2.44326	exon (ENSGALT00000027144.7, exon 1 of 1)	CHAMP1
chr6-1549831	chr6	chr6_1549831_1549831	3.11844	Intergenic	uc_338
chrUn_NT_464746v1-22650	chrUn_NT_464746v1	chrUn_NT_464746v1_22650_22650	-2.87696	Intergenic	NR4A1
chr9-2572804	chr9	chr9_2572804_2572804	-5.80046	promoter-TSS (ENSGALT00000003570.5)	KLHL24
chr27-344663	chr27	chr27_344663_344663	2.55257	intron (ENSGALT00000043609.2, intron 1 of 1)
chr8-20407958	chr8	chr8_20407958_20407958	-2.38962	promoter-TSS (ENSGALT00000016399.6)	IPO13
chr27-4359916	chr27	chr27_4359916_4359916	3.84564	Intergenic	gga-mir-6663
chrUn_NT_464176v1-29074	chrUn_NT_464176v1	chrUn_NT_464176v1_29074_29074	4.50688	exon (ENSGALT00000084133.1, exon 8 of 13)
chr10-12896894	chr10	chr10_12896894_12896894	5.65227	intron (ENSGALT00000075718.2, intron 2 of 2)
chr20-10786674	chr20	chr20_10786674_10786674	-5.83538	intron (ENSGALT00000081774.1, intron 1 of 9)	SLC12A5
chr33-492017	chr33	chr33_492017_492017	4.61564	Intergenic	NEUROD4
chr7-22247921	chr7	chr7_22247921_22247921	5.68317	Intergenic
chr10-1545683	chr10	chr10_1545683_1545683	-2.5824	TTS (ENSGALT00000064262.2)	HEXA
chr28-4164778	chr28	chr28_4164778_4164778	5.58536	intron (ENSGALT00000049026.1, intron 1 of 20)	INSR
chr27-389218	chr27	chr27_389218_389218	2.46306	promoter-TSS (ENSGALT00000086021.1)
chr9-15952734	chr9	chr9_15952734_15952734	-2.96023	exon (ENSGALT00000013878.6, exon 11 of 34)	SNORD66
chrZ-383363	chrZ	chrZ_383363_383363	-5.80043	intron (ENSGALT00000070803.2, intron 3 of 10)	FECH
chr21-600924	chr21	chr21_600924_600924	-4.54598	Intergenic
chr19-6806230	chr19	chr19_6806230_6806230	-5.79425	promoter-TSS (ENSGALT00000007525.5)	ULK2
chrUn_NT_464176v1-28863	chrUn_NT_464176v1	chrUn_NT_464176v1_28863_28863	3.50834	exon (ENSGALT00000084133.1, exon 8 of 13)
chr27-423884	chr27	chr27_423884_423884	2.56557	intron (ENSGALT00000043609.2, intron 1 of 1)
chr6-22395518	chr6	chr6_22395518_22395518	-3.05484	intron (ENSGALT00000066156.1, intron 4 of 36)	SLIT1
chr2-2003846	chr2	chr2_2003846_2003846	2.28781	Intergenic
chr5-21169994	chr5	chr5_21169994_21169994	3.39173	Intergenic	uc_338
chr27-4514447	chr27	chr27_4514447_4514447	5.91867	exon (ENSGALT00000040133.3, exon 7 of 14)	PLXDC1
chr21-600936	chr21	chr21_600936_600936	-5.72829	Intergenic
chr4-16358800	chr4	chr4_16358800_16358800	-2.85677	Intergenic	C1GALT1C1
chr1-156272217	chr1	chr1_156272217_156272217	5.81135	intron (ENSGALT00000027371.3, intron 5 of 10)	BORA
chr13-1716160	chr13	chr13_1716160_1716160	2.85661	Intergenic
chr27-1488659	chr27	chr27_1488659_1488659	-5.84325	Intergenic	DCAKD
chr6-1030461	chr6	chr6_1030461_1030461	-5.78666	Intergenic	CCSER2
chr26-2738778	chr26	chr26_2738778_2738778	5.60131	Intergenic	CD34
chr13-2156084	chr13	chr13_2156084_2156084	-4.67283	Intergenic	GRN
chr8-28376843	chr8	chr8_28376843_28376843	3.12163	Intergenic	GRN
chr4_NT_459802v1_random-65076	chr4_NT_459802v1_random	chr4_NT_459802v1_random_65076_65076	-5.78683	intron (ENSGALT00000069369.1, intron 10 of 32)	DCTN1
chr20-5482290	chr20	chr20_5482290_5482290	-2.35258	Intergenic	KCNK15
chr11-6978609	chr11	chr11_6978609_6978609	-2.84413	intron (ENSGALT00000054804.1, intron 1 of 3)	ZNF423
chr27-1731529	chr27	chr27_1731529_1731529	-2.22773	TTS (ENSGALT00000077488.1)	GRN
chr4_NT_459802v1_random-57196	chr4_NT_459802v1_random	chr4_NT_459802v1_random_57196_57196	3.85811	intron (ENSGALT00000051397.1, intron 4 of 27)	DCTN1
chr23-5056160	chr23	chr23_5056160_5056160	3.488	Intergenic	gga-mir-1780
chr27-389205	chr27	chr27_389205_389205	2.43206	promoter-TSS (ENSGALT00000086021.1)
chr27-344653	chr27	chr27_344653_344653	2.43583	intron (ENSGALT00000043609.2, intron 1 of 1)
chrUn_NT_464139v1-43214	chrUn_NT_464139v1	chrUn_NT_464139v1_43214_43214	2.94464	intron (ENSGALT00000071861.1, intron 26 of 90)	gga-mir-6619
chrUn_NT_464134v1-29091	chrUn_NT_464134v1	chrUn_NT_464134v1_29091_29091	2.71863	Intergenic
chrZ-383364	chrZ	chrZ_383364_383364	-4.53416	intron (ENSGALT00000070803.2, intron 3 of 10)	FECH
chr19-8864017	chr19	chr19_8864017_8864017	2.9698	intron (ENSGALT00000008930.5, intron 7 of 12)	gga-mir-1585
chr23-5557411	chr23	chr23_5557411_5557411	2.96005	intron (ENSGALT00000006168.5, intron 3 of 13)	MFSD2A
chr27-389161	chr27	chr27_389161_389161	2.68589	promoter-TSS (ENSGALT00000086021.1)
chr28-3365680	chr28	chr28_3365680_3365680	2.90773	intron (ENSGALT00000058478.1, intron 1 of 1)
chr10-1089570	chr10	chr10_1089570_1089570	-2.01355	intron (ENSGALT00000050706.1, intron 1 of 7)	ZNF609
chr4-20170237	chr4	chr4_20170237_20170237	-2.33112	Intergenic	TLR2A
chr4-16358799	chr4	chr4_16358799_16358799	-2.90867	Intergenic	C1GALT1C1
chr28-2578134	chr28	chr28_2578134_2578134	-5.60904	exon (ENSGALT00000001774.5, exon 10 of 16)	Sema6B
chr8-5226553	chr8	chr8_5226553_5226553	-2.34957	intron (ENSGALT00000021887.5, intron 8 of 8)	gga-mir-6665
chr28-2158415	chr28	chr28_2158415_2158415	-5.64174	intron (ENSGALT00000040282.3, intron 10 of 11)
chr8-15905576	chr8	chr8_15905576_15905576	-3.63645	intron (ENSGALT00000044504.3, intron 3 of 6)	HS2ST1
chr27-483551	chr27	chr27_483551_483551	2.36506	promoter-TSS (ENSGALT00000088921.1)
chr19-6778924	chr19	chr19_6778924_6778924	-2.32342	promoter-TSS (ENSGALT00000007457.4)	AKAP10
chrUn_NT_464176v1-28944	chrUn_NT_464176v1	chrUn_NT_464176v1_28944_28944	5.52792	exon (ENSGALT00000084133.1, exon 8 of 13)
chr6-7933589	chr6	chr6_7933589_7933589	3.01119	intron (ENSGALT00000054471.1, intron 1 of 24)	JMJD1C
chr2-10592373	chr2	chr2_10592373_10592373	2.2803	intron (ENSGALT00000050927.1, intron 1 of 4)	ADARB2
chr6-7933574	chr6	chr6_7933574_7933574	3.31107	intron (ENSGALT00000054471.1, intron 1 of 24)	JMJD1C
chr19-3879806	chr19	chr19_3879806_3879806	-5.60114	intron (ENSGALT00000002791.4, intron 1 of 22)	CUX1
chr1-84658614	chr1	chr1_84658614_84658614	-3.04179	intron (ENSGALT00000024644.5, intron 1 of 9)	CMSS1
chr20-10090891	chr20	chr20_10090891_10090891	2.25461	intron (ENSGALT00000039389.4, intron 4 of 4)	RSPO4
chr14-13070695	chr14	chr14_13070695_13070695	-5.63478	intron (ENSGALT00000047207.1, intron 1 of 15)	RAB11FIP3
chr14-4915411	chr14	chr14_4915411_4915411	-2.14122	Intergenic	RAI1
chr11-1146089	chr11	chr11_1146089_1146089	4.03519	intron (ENSGALT00000071895.1, intron 1 of 22)
chr26-331423	chr26	chr26_331423_331423	-2.89429	Intergenic	GPR37L1
chr27-4513573	chr27	chr27_4513573_4513573	-3.07296	intron (ENSGALT00000040133.3, intron 7 of 13)	PLXDC1
chr1-56887311	chr1	chr1_56887311_56887311	-5.61532	Intergenic
chr27-1731532	chr27	chr27_1731532_1731532	-2.0927	TTS (ENSGALT00000077488.1)	GRN
chr19-8481394	chr19	chr19_8481394_8481394	2.39807	intron (ENSGALT00000065243.1, intron 48 of 54)	AATF
chr30_NT_463423v1_random-19580	chr30_NT_463423v1_random	chr30_NT_463423v1_random_19580_19580	2.92821	promoter-TSS (ENSGALT00000046726.1)	CNN1
chr6-1030475	chr6	chr6_1030475_1030475	-4.00158	Intergenic	CCSER2
chr5-21711755	chr5	chr5_21711755_21711755	-2.44971	exon (ENSGALT00000057586.1, exon 1 of 14)
chr6-10805490	chr6	chr6_10805490_10805490	2.93397	promoter-TSS (ENSGALT00000006608.1)	KIF1BP
chr19-6066000	chr19	chr19_6066000_6066000	-2.11604	intron (ENSGALT00000068993.1, intron 8 of 20)	GIT1
chr11-1145948	chr11	chr11_1145948_1145948	2.59244	intron (ENSGALT00000071895.1, intron 1 of 22)
chr17-2284887	chr17	chr17_2284887_2284887	2.51916	intron (ENSGALT00000014053.4, intron 4 of 11)	ANAPC2
chr1-14946077	chr1	chr1_14946077_14946077	-2.40205	exon (ENSGALT00000012857.4, exon 19 of 33)	ERGIC2
chr9-5480347	chr9	chr9_5480347_5480347	-2.55155	Intergenic	gga-mir-1577
chr2-48647987	chr2	chr2_48647987_48647987	2.92614	Intergenic
chr8-28376840	chr8	chr8_28376840_28376840	2.92878	Intergenic
chr23-5056236	chr23	chr23_5056236_5056236	3.13667	Intergenic	gga-mir-1780
chr14-5087292	chr14	chr14_5087292_5087292	-3.99629	intron (ENSGALT00000023282.6, intron 2 of 21)	LLGL1
chr17-9255233	chr17	chr17_9255233_9255233	-2.63283	TTS (ENSGALT00000034903.4)	PTGS1
chr8-28376830	chr8	chr8_28376830_28376830	2.84675	Intergenic
chr5-21711763	chr5	chr5_21711763_21711763	-2.25547	exon (ENSGALT00000057586.1, exon 1 of 14)
chrUn_NT_464176v1-28905	chrUn_NT_464176v1	chrUn_NT_464176v1_28905_28905	5.4578	exon (ENSGALT00000084133.1, exon 8 of 13)
chrUn_NT_464176v1-28926	chrUn_NT_464176v1	chrUn_NT_464176v1_28926_28926	5.4578	exon (ENSGALT00000084133.1, exon 8 of 13)
chr6-11468554	chr6	chr6_11468554_11468554	2.01973	exon (ENSGALT00000007029.5, exon 2 of 4)	ASCC1
chr20-10105781	chr20	chr20_10105781_10105781	1.95105	exon (ENSGALT00000083651.1, exon 1 of 1)
chr2-10592395	chr2	chr2_10592395_10592395	-2.35013	intron (ENSGALT00000050927.1, intron 1 of 4)	ADARB2
chr6-1030430	chr6	chr6_1030430_1030430	-3.34366	Intergenic	CCSER2
chr6-1030416	chr6	chr6_1030416_1030416	-3.34249	Intergenic	CCSER2
chr5-21169982	chr5	chr5_21169982_21169982	2.88655	Intergenic	uc_338
chr28-3347666	chr28	chr28_3347666_3347666	2.62631	promoter-TSS (ENSGALT00000063981.1)	SLC5A5
chr1_NT_456103v1_random-2964	chr1_NT_456103v1_random	chr1_NT_456103v1_random_2964_2964	-2.03657	promoter-TSS (ENSGALT00000083558.1)
chr1-101775344	chr1	chr1_101775344_101775344	2.39405	exon (ENSGALT00000046873.1, exon 2 of 2)
chr18-8920753	chr18	chr18_8920753_8920753	-5.5419	Intergenic
chr8-28376535	chr8	chr8_28376535_28376535	2.5435	Intergenic
chr23-4150733	chr23	chr23_4150733_4150733	-2.4229	exon (ENSGALT00000003614.5, exon 2 of 2)	COL8A2
chr2-107655108	chr2	chr2_107655108_107655108	-2.7069	intron (ENSGALT00000074821.1, intron 1 of 19)	DTNA
chr4-90670639	chr4	chr4_90670639_90670639	-5.51779	intron (ENSGALT00000025939.5, intron 22 of 23)	CYP26B1
chr33-361915	chr33	chr33_361915_361915	-1.99839	Intergenic	RACGAP1
chr2-336752	chr2	chr2_336752_336752	-2.24311	intron (ENSGALT00000069551.1, intron 1 of 2)
chr23-4030001	chr23	chr23_4030001_4030001	2.65315	intron (ENSGALT00000003300.5, intron 4 of 13)	CSF3R
chr14-4934263	chr14	chr14_4934263_4934263	2.38946	TTS (ENSGALT00000007807.6)
chr20-12697544	chr20	chr20_12697544_12697544	-2.48013	Intergenic
chr27-344672	chr27	chr27_344672_344672	2.31687	intron (ENSGALT00000043609.2, intron 1 of 1)
chr21-4393635	chr21	chr21_4393635_4393635	2.57307	exon (ENSGALT00000051793.1, exon 9 of 16)
chr18-9301824	chr18	chr18_9301824_9301824	2.88857	intron (ENSGALT00000051495.1, intron 5 of 5)	BAHCC1
chr19-5919055	chr19	chr19_5919055_5919055	-2.70184	Intergenic	SEZ6
chr23-4102091	chr23	chr23_4102091_4102091	2.61288	intron (ENSGALT00000035073.4, intron 1 of 17)	MAP7D1
chr20-10779075	chr20	chr20_10779075_10779075	2.7457	intron (ENSGALT00000068224.1, intron 1 of 21)	SLC12A5
chr27-4622614	chr27	chr27_4622614_4622614	-5.70668	promoter-TSS (ENSGALT00000088752.1)
chr6-1030468	chr6	chr6_1030468_1030468	-3.93547	Intergenic	CCSER2
chrZ-56213720	chrZ	chrZ_56213720_56213720	2.7737	intron (ENSGALT00000023681.5, intron 1 of 10)	LMNB1
chr6-22407810	chr6	chr6_22407810_22407810	-2.26047	exon (ENSGALT00000066156.1, exon 31 of 37)	SLIT1
chr5-50112063	chr5	chr5_50112063_50112063	-3.1402	Intergenic
chr6-1030450	chr6	chr6_1030450_1030450	-3.54785	Intergenic	CCSER2
chr6-29984785	chr6	chr6_29984785_29984785	-2.36321	Intergenic	NANOS1
chrUn_NT_468130v1-7436	chrUn_NT_468130v1	chrUn_NT_468130v1_7436_7436	3.65553	exon (ENSGALT00000077197.1, exon 4 of 4)
chr15-1717491	chr15	chr15_1717491_1717491	-2.63725	Intergenic	FBRSL1
chr4-20170236	chr4	chr4_20170236_20170236	-2.49769	Intergenic	TLR2A
chr27-423879	chr27	chr27_423879_423879	2.45321	intron (ENSGALT00000043609.2, intron 1 of 1)
chr9-15952733	chr9	chr9_15952733_15952733	-2.4919	exon (ENSGALT00000013878.6, exon 11 of 34)	SNORD66
chr24-5290503	chr24	chr24_5290503_5290503	5.34661	exon (ENSGALT00000011835.5, exon 33 of 33)	gga-mir-1667
chr23-5557442	chr23	chr23_5557442_5557442	3.16604	intron (ENSGALT00000006168.5, intron 3 of 13)	MFSD2A
chr12-3003242	chr12	chr12_3003242_3003242	-4.40962	Intergenic	gga-mir-135a-1
chr1-180009506	chr1	chr1_180009506_180009506	1.99591	Intergenic
chr2-125075520	chr2	chr2_125075520_125075520	-5.50714	Intergenic	TMEM64
chr15-11210800	chr15	chr15_11210800_11210800	3.33187	intron (ENSGALT00000078145.2, intron 5 of 5)	SNORD125
chrZ-15851	chrZ	chrZ_15851_15851	5.39213	intron (ENSGALT00000067344.1, intron 7 of 7)
chrUn_NT_464176v1-28911	chrUn_NT_464176v1	chrUn_NT_464176v1_28911_28911	5.37406	exon (ENSGALT00000084133.1, exon 8 of 13)
chr8-3707243	chr8	chr8_3707243_3707243	5.35005	promoter-TSS (ENSGALT00000004067.6)
chr19-6859050	chr19	chr19_6859050_6859050	-2.21812	intron (ENSGALT00000007629.4, intron 1 of 17)	SLC47A2
chr5-21169996	chr5	chr5_21169996_21169996	3.04137	Intergenic	uc_338
chr9-22039288	chr9	chr9_22039288_22039288	5.46944	Intergenic	SPTSSB
chr8-28376627	chr8	chr8_28376627_28376627	4.42752	Intergenic
chr21-592851	chr21	chr21_592851_592851	2.60414	intron (ENSGALT00000000918.6, intron 3 of 7)
chrZ-80483837	chrZ	chrZ_80483837_80483837	-2.20532	TTS (ENSGALT00000089549.1)
chr1-130156838	chr1	chr1_130156838_130156838	4.54353	Intergenic
chr1_NT_456103v1_random-2980	chr1_NT_456103v1_random	chr1_NT_456103v1_random_2980_2980	-2.1713	promoter-TSS (ENSGALT00000083558.1)
chr6-7933608	chr6	chr6_7933608_7933608	2.87433	intron (ENSGALT00000054471.1, intron 1 of 24)	JMJD1C
chr9-22039287	chr9	chr9_22039287_22039287	4.50459	Intergenic	SPTSSB
chrZ-82022824	chrZ	chrZ_82022824_82022824	-5.46023	Intergenic	MELK
chr23-5056467	chr23	chr23_5056467_5056467	3.73121	Intergenic	gga-mir-1780
chr20-10789072	chr20	chr20_10789072_10789072	-2.30407	intron (ENSGALT00000081774.1, intron 1 of 9)	SLC12A5
chr6-34896939	chr6	chr6_34896939_34896939	4.26962	intron (ENSGALT00000017075.5, intron 9 of 16)
chr27-4092061	chr27	chr27_4092061_4092061	2.55204	Intergenic
chr12-15739840	chr12	chr12_15739840_15739840	-2.99945	Intergenic
chr20-10436162	chr20	chr20_10436162_10436162	-3.81529	Intergenic
chr27-1589013	chr27	chr27_1589013_1589013	-2.46808	intron (ENSGALT00000000956.5, intron 1 of 21)	MYO1D
chr6-1030444	chr6	chr6_1030444_1030444	-3.24618	Intergenic	CCSER2
chr9-12838309	chr9	chr9_12838309_12838309	-4.27504	Intergenic	FAM43A
chr19_NT_462717v1_random-20664	chr19_NT_462717v1_random	chr19_NT_462717v1_random_20664_20664	-5.48154	Intergenic
chr5-21170016	chr5	chr5_21170016_21170016	3.01211	Intergenic	uc_338
chr28-1182508	chr28	chr28_1182508_1182508	-2.71619	exon (ENSGALT00000076306.1, exon 41 of 43)
chr20-10105774	chr20	chr20_10105774_10105774	1.93699	exon (ENSGALT00000083651.1, exon 1 of 1)
chr5-21170032	chr5	chr5_21170032_21170032	3.36771	Intergenic	uc_338
chr6-7933696	chr6	chr6_7933696_7933696	3.20319	intron (ENSGALT00000054471.1, intron 1 of 24)	JMJD1C
chr14-12814455	chr14	chr14_12814455_12814455	2.1904	exon (ENSGALT00000073576.1, exon 3 of 18)	NLRC3
chrUn_NT_464648v1-12207	chrUn_NT_464648v1	chrUn_NT_464648v1_12207_12207	2.22865	promoter-TSS (ENSGALT00000060131.2)
chr1-76590286	chr1	chr1_76590286_76590286	2.03822	intron (ENSGALT00000072107.1, intron 1 of 8)
chr11-1145950	chr11	chr11_1145950_1145950	2.39999	intron (ENSGALT00000071895.1, intron 1 of 22)
chr17-2290413	chr17	chr17_2290413_2290413	2.16143	Intergenic	ANAPC2
chr13-1077906	chr13	chr13_1077906_1077906	-3.25476	Intergenic
chr3-355372	chr3	chr3_355372_355372	-5.46112	Intergenic
chr23-5056090	chr23	chr23_5056090_5056090	2.5339	Intergenic	gga-mir-1780
chrUn_NT_465348v1-9848	chrUn_NT_465348v1	chrUn_NT_465348v1_9848_9848	-5.39437	intron (ENSGALT00000080515.1, intron 1 of 6)	SLC39A14
chr27-389132	chr27	chr27_389132_389132	3.00323	promoter-TSS (ENSGALT00000086021.1)
chr19-6859042	chr19	chr19_6859042_6859042	-2.29669	intron (ENSGALT00000007629.4, intron 1 of 17)	SLC47A2
chr25-2899205	chr25	chr25_2899205_2899205	-1.97394	exon (ENSGALT00000000063.5, exon 3 of 14)
chr8-28376550	chr8	chr8_28376550_28376550	2.25385	Intergenic
chr1-3932151	chr1	chr1_3932151_3932151	2.4503	exon (ENSGALT00000015096.4, exon 18 of 20)	SFMBT2
chr2-14245487	chr2	chr2_14245487_14245487	-2.57421	Intergenic	ARHGAP12
chr11-1145951	chr11	chr11_1145951_1145951	2.31449	intron (ENSGALT00000071895.1, intron 1 of 22)
chr20-2354387	chr20	chr20_2354387_2354387	-2.28965	intron (ENSGALT00000062346.1, intron 2 of 7)	SNTA1
chr2_NT_457893v1_random-6674	chr2_NT_457893v1_random	chr2_NT_457893v1_random_6674_6674	-2.50161	Intergenic
chr1_NT_456103v1_random-2932	chr1_NT_456103v1_random	chr1_NT_456103v1_random_2932_2932	-2.27635	promoter-TSS (ENSGALT00000083558.1)
chr20-10454163	chr20	chr20_10454163_10454163	2.59414	intron (ENSGALT00000083005.2, intron 1 of 17)	DNMT3B
chr8-28376588	chr8	chr8_28376588_28376588	2.64458	Intergenic
chr8-28376518	chr8	chr8_28376518_28376518	2.93359	Intergenic
chrZ-82022816	chrZ	chrZ_82022816_82022816	-5.40369	Intergenic	MELK
chr13-9808242	chr13	chr13_9808242_9808242	-3.41679	Intergenic	MSX2
chr26-331405	chr26	chr26_331405_331405	-2.35622	Intergenic	GPR37L1
chrUn_NT_464186v1-10899	chrUn_NT_464186v1	chrUn_NT_464186v1_10899_10899	5.47343	promoter-TSS (ENSGALT00000049087.1)	MOGS
chr25-1816378	chr25	chr25_1816378_1816378	2.84033	intron (ENSGALT00000062110.1, intron 1 of 1)
chr28-3560207	chr28	chr28_3560207_3560207	-2.6244	TTS (ENSGALT00000065210.1)	HAPLN4
chr5-53937018	chr5	chr5_53937018_53937018	-1.80306	Intergenic
chr2-28540862	chr2	chr2_28540862_28540862	2.73241	promoter-TSS (ENSGALT00000017566.5)	BZW2
chr28-2664068	chr28	chr28_2664068_2664068	-2.26058	intron (ENSGALT00000064908.1, intron 4 of 11)	SHC2
chr21-4548324	chr21	chr21_4548324_4548324	-2.17962	exon (ENSGALT00000054755.1, exon 8 of 11)	ALDH4A1
chr23-4102090	chr23	chr23_4102090_4102090	2.86648	intron (ENSGALT00000035073.4, intron 1 of 17)	MAP7D1
chr2-560889	chr2	chr2_560889_560889	2.17197	TTS (ENSGALT00000081332.2)
chr20-5734108	chr20	chr20_5734108_5734108	2.35409	Intergenic
chr12-9256031	chr12	chr12_9256031_9256031	-2.38381	Intergenic
chr27-423876	chr27	chr27_423876_423876	2.34133	intron (ENSGALT00000043609.2, intron 1 of 1)
chr3-76447051	chr3	chr3_76447051_76447051	2.6438	Intergenic	CNR1
chr27-4500088	chr27	chr27_4500088_4500088	-5.30128	Intergenic	FBXO47
chr3-34919133	chr3	chr3_34919133_34919133	2.23395	Intergenic
chr5-21711765	chr5	chr5_21711765_21711765	-2.67166	exon (ENSGALT00000057586.1, exon 1 of 14)
chr26-375581	chr26	chr26_375581_375581	3.42088	intron (ENSGALT00000000815.5, intron 1 of 16)
chr13-10341735	chr13	chr13_10341735_10341735	2.77742	Intergenic
chr12-1606390	chr12	chr12_1606390_1606390	-3.43665	intron (ENSGALT00000079627.1, intron 1 of 37)	CACNA2D2
chr15-11210813	chr15	chr15_11210813_11210813	3.41081	intron (ENSGALT00000078145.2, intron 5 of 5)	SNORD125
chr17-2430891	chr17	chr17_2430891_2430891	2.04761	promoter-TSS (ENSGALT00000089357.1)
chr20-10569135	chr20	chr20_10569135_10569135	-3.10475	intron (ENSGALT00000039224.4, intron 1 of 12)	TGM2
chr26-331422	chr26	chr26_331422_331422	-2.35663	Intergenic	GPR37L1
chr2-81110922	chr2	chr2_81110922_81110922	1.63282	Intergenic
chrUn_NT_464503v1-19744	chrUn_NT_464503v1	chrUn_NT_464503v1_19744_19744	-2.19004	TTS (ENSGALT00000047649.1)	LGI3
chr5-21711751	chr5	chr5_21711751_21711751	-1.8773	exon (ENSGALT00000057586.1, exon 1 of 14)
chr6-11803794	chr6	chr6_11803794_11803794	-2.65823	Intergenic
chr12-15739837	chr12	chr12_15739837_15739837	-2.93488	Intergenic
chr27-295385	chr27	chr27_295385_295385	1.77471	intron (ENSGALT00000049090.2, intron 1 of 7)
chr20-10454162	chr20	chr20_10454162_10454162	2.355	intron (ENSGALT00000083005.2, intron 1 of 17)	DNMT3B
chr27-4328099	chr27	chr27_4328099_4328099	-3.13421	intron (ENSGALT00000056225.1, intron 1 of 9)	SRCIN1
chr15-11210808	chr15	chr15_11210808_11210808	3.40394	intron (ENSGALT00000078145.2, intron 5 of 5)	SNORD125
chr6-1549878	chr6	chr6_1549878_1549878	2.75683	Intergenic	uc_338
chr15-7256039	chr15	chr15_7256039_7256039	2.47142	Intergenic	CRYBA4
chr33-973017	chr33	chr33_973017_973017	-2.40637	exon (ENSGALT00000072069.1, exon 1 of 2)	HOXC13
chrUn_NT_464176v1-28954	chrUn_NT_464176v1	chrUn_NT_464176v1_28954_28954	3.49317	exon (ENSGALT00000084133.1, exon 8 of 13)
chr8-28376587	chr8	chr8_28376587_28376587	2.54841	Intergenic
chr20-10798446	chr20	chr20_10798446_10798446	-5.38344	intron (ENSGALT00000068224.1, intron 12 of 21)	SLC12A5
chrUn_NT_464176v1-28872	chrUn_NT_464176v1	chrUn_NT_464176v1_28872_28872	3.22135	exon (ENSGALT00000084133.1, exon 8 of 13)
chr1-48362345	chr1	chr1_48362345_48362345	-5.33253	intron (ENSGALT00000030620.4, intron 2 of 4)	EMP1
chr8-21983973	chr8	chr8_21983973_21983973	2.70742	intron (ENSGALT00000038320.3, intron 2 of 3)	TAL1
chr12-10946269	chr12	chr12_10946269_10946269	-5.33348	Intergenic
chr2-253653	chr2	chr2_253653_253653	-2.04144	intron (ENSGALT00000082613.1, intron 1 of 5)
chr2-32752703	chr2	chr2_32752703_32752703	-5.27341	Intergenic	HOTTIP_2
chr27-3799605	chr27	chr27_3799605_3799605	3.41425	exon (ENSGALT00000079346.1, exon 1 of 2)	HOXB7
chr27-4811387	chr27	chr27_4811387_4811387	-1.99437	Intergenic	WIPF2
chr12-8845307	chr12	chr12_8845307_8845307	5.43614	Intergenic	FLNB
chr5-21170002	chr5	chr5_21170002_21170002	2.92753	Intergenic	uc_338
chr6-7933638	chr6	chr6_7933638_7933638	2.80711	intron (ENSGALT00000054471.1, intron 1 of 24)	JMJD1C
chr23-5557410	chr23	chr23_5557410_5557410	2.45406	intron (ENSGALT00000006168.5, intron 3 of 13)	MFSD2A
chr4-39300003	chr4	chr4_39300003_39300003	-4.29287	intron (ENSGALT00000073042.1, intron 1 of 1)
chr10-11252968	chr10	chr10_11252968_11252968	3.09575	intron (ENSGALT00000059883.1, intron 2 of 4)
chr1-101775360	chr1	chr1_101775360_101775360	2.37596	exon (ENSGALT00000046873.1, exon 2 of 2)
chr23-5056091	chr23	chr23_5056091_5056091	2.49019	Intergenic	gga-mir-1780
chr10-19253988	chr10	chr10_19253988_19253988	-2.66324	intron (ENSGALT00000061991.1, intron 4 of 12)	CORO2B
chr15-10853007	chr15	chr15_10853007_10853007	3.53864	Intergenic	GAL3ST1
chr6-35011988	chr6	chr6_35011988_35011988	2.37874	Intergenic	PWWP2B
chr12-15739831	chr12	chr12_15739831_15739831	-3.45701	Intergenic
chr23-5557400	chr23	chr23_5557400_5557400	2.61672	intron (ENSGALT00000006168.5, intron 3 of 13)	MFSD2A
chr27-1731531	chr27	chr27_1731531_1731531	-1.88339	TTS (ENSGALT00000077488.1)	GRN
chrUn_NT_464166v1-9766	chrUn_NT_464166v1	chrUn_NT_464166v1_9766_9766	3.68019	intron (ENSGALT00000078466.1, intron 6 of 8)	POU6F1
chr8-55329	chr8	chr8_55329_55329	4.2362	Intergenic	AMY2A
chr21-4882748	chr21	chr21_4882748_4882748	3.02812	TTS (ENSGALT00000087326.1)	CAMK2N1
chr17-10115123	chr17	chr17_10115123_10115123	-3.68692	Intergenic	GAPVD1
chr12-15739853	chr12	chr12_15739853_15739853	-2.49853	Intergenic
chr12-2473790	chr12	chr12_2473790_2473790	3.42972	intron (ENSGALT00000036284.3, intron 5 of 5)	APEH
chrUn_NT_464258v1-5598	chrUn_NT_464258v1	chrUn_NT_464258v1_5598_5598	-5.45904	intron (ENSGALT00000081566.1, intron 16 of 19)
chr8-28376514	chr8	chr8_28376514_28376514	2.84553	Intergenic
chr23-5529668	chr23	chr23_5529668_5529668	5.53025	Intergenic
chr28-3341388	chr28	chr28_3341388_3341388	5.38043	intron (ENSGALT00000081456.1, intron 16 of 18)	JAK3
chr4-1979614	chr4	chr4_1979614_1979614	4.47025	exon (ENSGALT00000044546.2, exon 2 of 2)	FRMPD3
chr28-1040387	chr28	chr28_1040387_1040387	-1.99612	promoter-TSS (ENSGALT00000045726.3)	GIPC3
chr8-5226548	chr8	chr8_5226548_5226548	-1.95759	intron (ENSGALT00000021887.5, intron 8 of 8)	gga-mir-6665
chr15-7892490	chr15	chr15_7892490_7892490	2.55006	promoter-TSS (ENSGALT00000009424.5)	SBSPON
chrUn_NT_472186v1-4067	chrUn_NT_472186v1	chrUn_NT_472186v1_4067_4067	-2.89986	exon (ENSGALT00000046923.1, exon 1 of 3)
chr1-122903178	chr1	chr1_122903178_122903178	3.3501	promoter-TSS (ENSGALT00000046627.1)	GPM6B
chr11-1146086	chr11	chr11_1146086_1146086	3.75259	intron (ENSGALT00000071895.1, intron 1 of 22)
chr11-19085824	chr11	chr11_19085824_19085824	-4.16819	promoter-TSS (ENSGALT00000000074.5)	TUBB3
chr12-15739860	chr12	chr12_15739860_15739860	-3.00434	Intergenic
chr23-4979573	chr23	chr23_4979573_4979573	4.24983	TTS (ENSGALT00000028420.5)	PEF1
chr27-4092065	chr27	chr27_4092065_4092065	3.00592	Intergenic
chr23-5056519	chr23	chr23_5056519_5056519	4.12266	Intergenic	gga-mir-1780
chr18-9337873	chr18	chr18_9337873_9337873	-4.11822	intron (ENSGALT00000011145.5, intron 11 of 15)
chr28-3330389	chr28	chr28_3330389_3330389	2.47043	promoter-TSS (ENSGALT00000065525.1)	MAP1S
chr26-1294322	chr26	chr26_1294322_1294322	-2.49024	intron (ENSGALT00000073078.1, intron 1 of 15)	AHCYL1
chr2-119738883	chr2	chr2_119738883_119738883	-3.172	TTS (ENSGALT00000080876.1)	ZFHX4
chr20-10778048	chr20	chr20_10778048_10778048	-2.12684	promoter-TSS (ENSGALT00000068224.1)	SLC12A5
chr1-56887312	chr1	chr1_56887312_56887312	-3.22281	Intergenic
chr8-28376517	chr8	chr8_28376517_28376517	3.01207	Intergenic
chr27-4092135	chr27	chr27_4092135_4092135	2.41122	Intergenic
chr27-4514498	chr27	chr27_4514498_4514498	-3.21664	exon (ENSGALT00000040133.3, exon 7 of 14)	PLXDC1
chr4-12499792	chr4	chr4_12499792_12499792	2.21946	Intergenic	gga-mir-1573
chrZ-78455311	chrZ	chrZ_78455311_78455311	2.65703	intron (ENSGALT00000074492.2, intron 8 of 8)
chr3-54467990	chr3	chr3_54467990_54467990	1.92553	intron (ENSGALT00000068410.1, intron 1 of 7)	NHSL1
chr23-5056194	chr23	chr23_5056194_5056194	3.19894	Intergenic	gga-mir-1780
chr33-570083	chr33	chr33_570083_570083	2.79351	Intergenic	DHH
chr20-10775092	chr20	chr20_10775092_10775092	-2.35302	exon (ENSGALT00000011323.5, exon 4 of 13)	MMP9
chr2-6700234	chr2	chr2_6700234_6700234	1.97653	Intergenic	gga-mir-6554
chr1-134807685	chr1	chr1_134807685_134807685	-1.87101	Intergenic
chr8-55282	chr8	chr8_55282_55282	5.11912	Intergenic	AMY2A
chr13-1024728	chr13	chr13_1024728_1024728	-2.07771	Intergenic	CXXC5
chrW_NT_463468v1_random-29627	chrW_NT_463468v1_random	chrW_NT_463468v1_random_29627_29627	2.4132	intron (ENSGALT00000051143.1, intron 4 of 7)
chr20-10105757	chr20	chr20_10105757_10105757	2.54275	exon (ENSGALT00000083651.1, exon 1 of 1)
chr8-28376594	chr8	chr8_28376594_28376594	3.02778	Intergenic
chrZ-82022822	chrZ	chrZ_82022822_82022822	-5.25363	Intergenic	MELK
chr22-2299651	chr22	chr22_2299651_2299651	-2.3738	promoter-TSS (ENSGALT00000053347.1)	DDHD2
chrUn_NT_466957v1-7953	chrUn_NT_466957v1	chrUn_NT_466957v1_7953_7953	2.82194	exon (ENSGALT00000063078.1, exon 3 of 7)
chrZ-24765048	chrZ	chrZ_24765048_24765048	3.09142	Intergenic	FOXD1
chr1-78652567	chr1	chr1_78652567_78652567	-2.39865	Intergenic
chrZ-24765090	chrZ	chrZ_24765090_24765090	2.46925	Intergenic	FOXD1
chrZ-68171	chrZ	chrZ_68171_68171	2.98811	intron (ENSGALT00000067344.1, intron 4 of 7)
chr6-7933683	chr6	chr6_7933683_7933683	2.88411	intron (ENSGALT00000054471.1, intron 1 of 24)	JMJD1C
chr5-21711754	chr5	chr5_21711754_21711754	-2.48541	exon (ENSGALT00000057586.1, exon 1 of 14)
chrW_NT_463468v1_random-29606	chrW_NT_463468v1_random	chrW_NT_463468v1_random_29606_29606	2.33461	intron (ENSGALT00000051143.1, intron 4 of 7)
chr10-9033189	chr10	chr10_9033189_9033189	-2.36124	Intergenic	TMOD3
chr26-2824541	chr26	chr26_2824541_2824541	-2.31116	intron (ENSGALT00000001931.5, intron 2 of 30)	PLXNA2
chr8-4313637	chr8	chr8_4313637_4313637	5.1071	exon (ENSGALT00000004777.4, exon 3 of 8)
chr19-8840213	chr19	chr19_8840213_8840213	2.07566	intron (ENSGALT00000008930.5, intron 8 of 12)	gga-mir-1585
chr19_NT_462717v1_random-20391	chr19_NT_462717v1_random	chr19_NT_462717v1_random_20391_20391	2.23975	Intergenic
chr15-11210939	chr15	chr15_11210939_11210939	2.53307	intron (ENSGALT00000078145.2, intron 5 of 5)	SNORD125
chrZ-81277796	chrZ	chrZ_81277796_81277796	2.15789	TTS (ENSGALT00000049583.1)	SNX24
chr10-19891361	chr10	chr10_19891361_19891361	2.20574	intron (ENSGALT00000084741.1, intron 20 of 20)	FRMD5
chr19_NT_462717v1_random-20690	chr19_NT_462717v1_random	chr19_NT_462717v1_random_20690_20690	-4.14075	Intergenic
chr1-56860472	chr1	chr1_56860472_56860472	-2.38688	Intergenic
chr19_NT_462717v1_random-20410	chr19_NT_462717v1_random	chr19_NT_462717v1_random_20410_20410	-4.10103	Intergenic
chr8-55374	chr8	chr8_55374_55374	3.70898	Intergenic	AMY2A
chr20-10778060	chr20	chr20_10778060_10778060	-2.33724	promoter-TSS (ENSGALT00000068224.1)	SLC12A5
chr4-89287094	chr4	chr4_89287094_89287094	3.63185	Intergenic
chr23-2446039	chr23	chr23_2446039_2446039	-2.33979	intron (ENSGALT00000088177.1, intron 1 of 2)	RUNX3
chr23-5305187	chr23	chr23_5305187_5305187	-4.10416	promoter-TSS (ENSGALT00000005650.5)	FNDC5
chrZ-24765066	chrZ	chrZ_24765066_24765066	2.77075	Intergenic	FOXD1
chr3-105672355	chr3	chr3_105672355_105672355	-2.73469	intron (ENSGALT00000044399.1, intron 1 of 1)	KCNK3
chr2-54388924	chr2	chr2_54388924_54388924	3.6646	Intergenic	CUL1
chr1-101775366	chr1	chr1_101775366_101775366	2.75452	exon (ENSGALT00000046873.1, exon 2 of 2)
chr23-5056282	chr23	chr23_5056282_5056282	4.20158	Intergenic	gga-mir-1780
chr28-4638921	chr28	chr28_4638921_4638921	-2.27634	intron (ENSGALT00000072467.1, intron 1 of 31)	PTPRS
chr6-7933709	chr6	chr6_7933709_7933709	2.75524	intron (ENSGALT00000054471.1, intron 1 of 24)	JMJD1C
chr4-68799843	chr4	chr4_68799843_68799843	5.20568	promoter-TSS (ENSGALT00000023043.5)	TMEM33
chr20-10105769	chr20	chr20_10105769_10105769	1.89401	exon (ENSGALT00000083651.1, exon 1 of 1)
chr15-7892478	chr15	chr15_7892478_7892478	2.60694	promoter-TSS (ENSGALT00000009424.5)	SBSPON
chrUn_NT_464205v1-3059	chrUn_NT_464205v1	chrUn_NT_464205v1_3059_3059	-2.55634	Intergenic	EGR3
chr3-77916393	chr3	chr3_77916393_77916393	-2.72606	promoter-TSS (ENSGALT00000025548.4)	SNAP91
chr9-12653536	chr9	chr9_12653536_12653536	-2.77693	Intergenic	DLG1
chr27-423881	chr27	chr27_423881_423881	2.39453	intron (ENSGALT00000043609.2, intron 1 of 1)
chr27-1731525	chr27	chr27_1731525_1731525	-1.91453	TTS (ENSGALT00000077488.1)	GRN
chr19-5919056	chr19	chr19_5919056_5919056	-2.2809	Intergenic	SELENOP2
chr2-32730529	chr2	chr2_32730529_32730529	5.07563	Intergenic	HOXA11-AS1_5
chrUn_NT_464176v1-28489	chrUn_NT_464176v1	chrUn_NT_464176v1_28489_28489	3.63752	exon (ENSGALT00000084133.1, exon 8 of 13)
chrUn_NT_464186v1-33531	chrUn_NT_464186v1	chrUn_NT_464186v1_33531_33531	3.35618	Intergenic	Lbx3
chr20-5634390	chr20	chr20_5634390_5634390	2.65051	intron (ENSGALT00000085403.1, intron 1 of 5)	GDAP1L1
chr13-16909117	chr13	chr13_16909117_16909117	-3.5901	Intergenic
chr33-503417	chr33	chr33_503417_503417	-1.98415	Intergenic	NEUROD4
chr23-5056159	chr23	chr23_5056159_5056159	2.62166	Intergenic	gga-mir-1780
chr1_NT_456417v1_random-9531	chr1_NT_456417v1_random	chr1_NT_456417v1_random_9531_9531	-1.92106	Intergenic
chr20-10436168	chr20	chr20_10436168_10436168	-3.60882	Intergenic
chr23-5365789	chr23	chr23_5365789_5365789	-2.67464	intron (ENSGALT00000078328.1, intron 1 of 35)	MACF1
chr21-4548217	chr21	chr21_4548217_4548217	-2.17352	intron (ENSGALT00000054755.1, intron 8 of 10)	ALDH4A1
chr6-1549895	chr6	chr6_1549895_1549895	2.64395	Intergenic	uc_338
chr14-13002494	chr14	chr14_13002494_13002494	2.5021	Intergenic	SBK1
chr19_NT_462717v1_random-20392	chr19_NT_462717v1_random	chr19_NT_462717v1_random_20392_20392	1.95437	Intergenic
chr2-48647992	chr2	chr2_48647992_48647992	3.03235	Intergenic
chr11-1280367	chr11	chr11_1280367_1280367	-2.32316	Intergenic	TPPP3
chr23-4067845	chr23	chr23_4067845_4067845	3.48209	TTS (ENSGALT00000073558.2)	EVA1B
chr2-48647983	chr2	chr2_48647983_48647983	2.87756	Intergenic
chr27-1673387	chr27	chr27_1673387_1673387	-2.29023	exon (ENSGALT00000067695.1, exon 2 of 4)	FZD2
chr21-4396189	chr21	chr21_4396189_4396189	2.42279	promoter-TSS (ENSGALT00000068816.1)
chr9-15008106	chr9	chr9_15008106_15008106	2.53045	exon (ENSGALT00000043485.2, exon 3 of 14)	TNK2
chr12-15739844	chr12	chr12_15739844_15739844	-3.28924	Intergenic
chrUn_NT_465426v1-2991	chrUn_NT_465426v1	chrUn_NT_465426v1_2991_2991	-2.13373	Intergenic
chrUn_NT_467270v1-2255	chrUn_NT_467270v1	chrUn_NT_467270v1_2255_2255	2.19165	Intergenic
chr25-2758633	chr25	chr25_2758633_2758633	-4.22092	exon (ENSGALT00000001276.6, exon 12 of 13)	SELENBP1
chr6-22257065	chr6	chr6_22257065_22257065	-2.3359	exon (ENSGALT00000090222.1, exon 2 of 6)
chr3-10495062	chr3	chr3_10495062_10495062	-2.76235	intron (ENSGALT00000080362.1, intron 6 of 11)	MEIS1
chrUn_NT_464205v1-21703	chrUn_NT_464205v1	chrUn_NT_464205v1_21703_21703	-5.17381	Intergenic	EGR3
chr2-48647995	chr2	chr2_48647995_48647995	3.02761	Intergenic
chr15-9773550	chr15	chr15_9773550_9773550	3.65057	TTS (ENSGALT00000042746.3)
chr20-10105728	chr20	chr20_10105728_10105728	2.5264	exon (ENSGALT00000083651.1, exon 1 of 1)
chr19-8864356	chr19	chr19_8864356_8864356	1.72899	intron (ENSGALT00000008930.5, intron 7 of 12)	gga-mir-1585
chr28-1040381	chr28	chr28_1040381_1040381	-2.17174	promoter-TSS (ENSGALT00000045726.3)	GIPC3
chr3-3813656	chr3	chr3_3813656_3813656	3.56045	Intergenic
chr5-10361458	chr5	chr5_10361458_10361458	2.20244	promoter-TSS (ENSGALT00000009649.1)	RRAS2
chr6-35011979	chr6	chr6_35011979_35011979	2.35678	Intergenic	PWWP2B
chr1-15852219	chr1	chr1_15852219_15852219	-2.28608	intron (ENSGALT00000060656.1, intron 1 of 34)	CELSR1
chr33-570082	chr33	chr33_570082_570082	2.5195	Intergenic	DHH
chr27-324400	chr27	chr27_324400_324400	2.51294	intron (ENSGALT00000043609.2, intron 1 of 1)
chr4_NT_459801v1_random-164079	chr4_NT_459801v1_random	chr4_NT_459801v1_random_164079_164079	-1.993	Intergenic
chr27-483565	chr27	chr27_483565_483565	2.07357	promoter-TSS (ENSGALT00000088921.1)
chr1-185674624	chr1	chr1_185674624_185674624	-2.59578	exon (ENSGALT00000015959.5, exon 1 of 1)	FUT4
chr27-344641	chr27	chr27_344641_344641	2.19322	intron (ENSGALT00000043609.2, intron 1 of 1)
chr10-955847	chr10	chr10_955847_955847	-2.05058	promoter-TSS (ENSGALT00000049457.1)
chr6-7933605	chr6	chr6_7933605_7933605	2.14697	intron (ENSGALT00000054471.1, intron 1 of 24)	JMJD1C
chrUn_NT_464176v1-28951	chrUn_NT_464176v1	chrUn_NT_464176v1_28951_28951	3.62074	exon (ENSGALT00000084133.1, exon 8 of 13)
chr2_NT_457893v1_random-7234	chr2_NT_457893v1_random	chr2_NT_457893v1_random_7234_7234	2.73784	Intergenic	CDK5
chr6-1030437	chr6	chr6_1030437_1030437	-2.87423	Intergenic	CCSER2
chr27-324374	chr27	chr27_324374_324374	2.42454	intron (ENSGALT00000043609.2, intron 1 of 1)
chr27-404503	chr27	chr27_404503_404503	3.09657	promoter-TSS (ENSGALT00000088150.1)
chr9-19488655	chr9	chr9_19488655_19488655	-2.11888	intron (ENSGALT00000071005.1, intron 2 of 24)	FNDC3B
chr27-404505	chr27	chr27_404505_404505	2.85799	promoter-TSS (ENSGALT00000088150.1)
chr26-331409	chr26	chr26_331409_331409	-1.91994	Intergenic	GPR37L1
chr8-21096481	chr8	chr8_21096481_21096481	-3.41294	Intergenic	SELENOP2
chr1-3932152	chr1	chr1_3932152_3932152	2.37546	exon (ENSGALT00000015096.4, exon 18 of 20)	SFMBT2
chr7-22355479	chr7	chr7_22355479_22355479	3.23039	intron (ENSGALT00000051888.1, intron 4 of 18)	ABCB6
chr2-52315336	chr2	chr2_52315336_52315336	2.36938	Intergenic	SEC61G
chrUn_NT_464128v1-72910	chrUn_NT_464128v1	chrUn_NT_464128v1_72910_72910	2.41419	promoter-TSS (ENSGALT00000088790.1)	RETSAT
chr3-9901406	chr3	chr3_9901406_9901406	1.89072	Intergenic
chr19-437592	chr19	chr19_437592_437592	2.22795	intron (ENSGALT00000073811.1, intron 3 of 12)
chr20-10173342	chr20	chr20_10173342_10173342	2.23869	Intergenic	SOX12
chrUn_NT_464186v1-25588	chrUn_NT_464186v1	chrUn_NT_464186v1_25588_25588	2.79233	intron (ENSGALT00000051878.1, intron 1 of 1)	Lbx3
chr14-7085439	chr14	chr14_7085439_7085439	-5.11405	Intergenic	HS3ST2
chr12-2473709	chr12	chr12_2473709_2473709	2.75653	intron (ENSGALT00000036284.3, intron 5 of 5)	APEH
chr23-5429776	chr23	chr23_5429776_5429776	2.52662	intron (ENSGALT00000071537.1, intron 54 of 95)
chrUn_NT_471719v1-4230	chrUn_NT_471719v1	chrUn_NT_471719v1_4230_4230	-4.05304	exon (ENSGALT00000065847.1, exon 3 of 5)
chr5-21711779	chr5	chr5_21711779_21711779	-2.28378	exon (ENSGALT00000057586.1, exon 1 of 14)
chr28-1197531	chr28	chr28_1197531_1197531	2.88518	promoter-TSS (ENSGALT00000021187.6)
chr5-17730353	chr5	chr5_17730353_17730353	2.33561	intron (ENSGALT00000064540.1, intron 1 of 26)	ANO1
chr12-15739854	chr12	chr12_15739854_15739854	-2.58711	Intergenic
chr20-5734109	chr20	chr20_5734109_5734109	2.67778	Intergenic
chr10-12880211	chr10	chr10_12880211_12880211	1.97424	Intergenic
chr20-10105532	chr20	chr20_10105532_10105532	1.91583	exon (ENSGALT00000083651.1, exon 1 of 1)
chr17-2290414	chr17	chr17_2290414_2290414	2.12444	Intergenic	ANAPC2
chr4-10821677	chr4	chr4_10821677_10821677	-5.04149	intron (ENSGALT00000011779.5, intron 1 of 8)	GABRA3
chr21-592856	chr21	chr21_592856_592856	2.30965	intron (ENSGALT00000000918.6, intron 3 of 7)
chr4-1979613	chr4	chr4_1979613_1979613	5.21026	exon (ENSGALT00000044546.2, exon 2 of 2)	FRMPD3
chr21-2960305	chr21	chr21_2960305_2960305	-2.08895	intron (ENSGALT00000060153.1, intron 1 of 12)	SAMD11
chrZ-76758920	chrZ	chrZ_76758920_76758920	-2.50405	intron (ENSGALT00000085853.1, intron 1 of 6)
chr19-934610	chr19	chr19_934610_934610	2.22859	Intergenic	CALN1
chr20-5045926	chr20	chr20_5045926_5045926	3.07596	promoter-TSS (ENSGALT00000005954.6)	PLCG1
chr27-3384880	chr27	chr27_3384880_3384880	-1.7135	Intergenic	NXPH3
chrZ-16631	chrZ	chrZ_16631_16631	4.07588	intron (ENSGALT00000067344.1, intron 7 of 7)
chr14-3145376	chr14	chr14_3145376_3145376	-2.26359	exon (ENSGALT00000006800.3, exon 1 of 1)	CHST12
chr3-107435474	chr3	chr3_107435474_107435474	-5.20167	intron (ENSGALT00000026872.5, intron 1 of 2)	PINX1
chr27-4359963	chr27	chr27_4359963_4359963	3.64201	Intergenic	gga-mir-6663
chrUn_NT_464257v1-6851	chrUn_NT_464257v1	chrUn_NT_464257v1_6851_6851	-2.24678	promoter-TSS (ENSGALT00000086875.1)
chr21-876403	chr21	chr21_876403_876403	1.7355	Intergenic	C1orf174
chr7-22229646	chr7	chr7_22229646_22229646	2.08021	Intergenic	ASIC4
chr27-4500089	chr27	chr27_4500089_4500089	-5.16591	Intergenic	FBXO47
chr6-34299980	chr6	chr6_34299980_34299980	2.6251	intron (ENSGALT00000080706.1, intron 6 of 15)	EBF3
chr1-150865348	chr1	chr1_150865348_150865348	2.45046	Intergenic
chr18-4374709	chr18	chr18_4374709_4374709	-2.51437	Intergenic
chr28-3552839	chr28	chr28_3552839_3552839	5.19689	intron (ENSGALT00000043622.3, intron 1 of 9)	TM6SF2
chr15-11210881	chr15	chr15_11210881_11210881	3.07439	intron (ENSGALT00000078145.2, intron 5 of 5)	SNORD125
chr21-1707820	chr21	chr21_1707820_1707820	-2.67255	intron (ENSGALT00000077442.1, intron 1 of 6)	gga-mir-1635
chr14-12738149	chr14	chr14_12738149_12738149	5.15768	intron (ENSGALT00000044955.2, intron 1 of 6)	TFAP4
chr22-2550525	chr22	chr22_2550525_2550525	-2.20806	intron (ENSGALT00000005496.4, intron 3 of 5)	ZMAT4
chr2-41880208	chr2	chr2_41880208_41880208	-2.1152	exon (ENSGALT00000052844.1, exon 1 of 1)
chr27-4359953	chr27	chr27_4359953_4359953	2.25593	Intergenic	gga-mir-6663
chr11-6978608	chr11	chr11_6978608_6978608	-2.29518	intron (ENSGALT00000054804.1, intron 1 of 3)	ZNF423
chr21-1707801	chr21	chr21_1707801_1707801	-2.18838	intron (ENSGALT00000077442.1, intron 1 of 6)	gga-mir-1635
chr25-2804688	chr25	chr25_2804688_2804688	3.99252	TTS (ENSGALT00000085990.1)
chr17-2430199	chr17	chr17_2430199_2430199	1.6615	intron (ENSGALT00000013873.5, intron 1 of 5)
chrUn_NT_464257v1-6850	chrUn_NT_464257v1	chrUn_NT_464257v1_6850_6850	-2.2453	promoter-TSS (ENSGALT00000086875.1)
chr2_NT_457893v1_random-6685	chr2_NT_457893v1_random	chr2_NT_457893v1_random_6685_6685	-2.83597	Intergenic
chr27-423882	chr27	chr27_423882_423882	2.84983	intron (ENSGALT00000043609.2, intron 1 of 1)
chr23-5056086	chr23	chr23_5056086_5056086	2.28085	Intergenic	gga-mir-1780
chr13-10342151	chr13	chr13_10342151_10342151	3.68639	Intergenic
chr13-10171301	chr13	chr13_10171301_10171301	-2.47059	intron (ENSGALT00000087278.1, intron 1 of 11)	PDLIM7
chr17-8264670	chr17	chr17_8264670_8264670	2.43098	Intergenic	EGFL7
chr15-10924159	chr15	chr15_10924159_10924159	-1.81304	intron (ENSGALT00000013025.6, intron 1 of 2)	LIF
chr19-8681713	chr19	chr19_8681713_8681713	5.28465	intron (ENSGALT00000082186.1, intron 1 of 6)	HNF1B
chr27-483516	chr27	chr27_483516_483516	3.9209	promoter-TSS (ENSGALT00000088921.1)
chr27-423890	chr27	chr27_423890_423890	2.20047	intron (ENSGALT00000043609.2, intron 1 of 1)
chr27-1673388	chr27	chr27_1673388_1673388	-2.55455	exon (ENSGALT00000067695.1, exon 2 of 4)	FZD2
chr15-11210823	chr15	chr15_11210823_11210823	2.84997	intron (ENSGALT00000078145.2, intron 5 of 5)	SNORD125
chr15-11210767	chr15	chr15_11210767_11210767	2.7522	intron (ENSGALT00000078145.2, intron 5 of 5)	SNORD125
chr17-9931909	chr17	chr17_9931909_9931909	-1.8259	Intergenic	NR5A1
chr6-7933685	chr6	chr6_7933685_7933685	2.64561	intron (ENSGALT00000054471.1, intron 1 of 24)	JMJD1C
chr15-9773549	chr15	chr15_9773549_9773549	4.07761	TTS (ENSGALT00000042746.3)
chr23-5056094	chr23	chr23_5056094_5056094	2.41323	Intergenic	gga-mir-1780
chr10-19436038	chr10	chr10_19436038_19436038	-2.83573	Intergenic	KIF23
chr17-10524229	chr17	chr17_10524229_10524229	-1.79789	Intergenic	ALC
chr15-11210949	chr15	chr15_11210949_11210949	4.95441	intron (ENSGALT00000078145.2, intron 5 of 5)	SNORD125
chr1-194451843	chr1	chr1_194451843_194451843	-2.61691	exon (ENSGALT00000082997.1, exon 2 of 6)	SMPD1
chr27-324380	chr27	chr27_324380_324380	2.42284	intron (ENSGALT00000043609.2, intron 1 of 1)
chr1-4621232	chr1	chr1_4621232_4621232	-4.06547	Intergenic	GATA3
chrZ-76758957	chrZ	chrZ_76758957_76758957	-5.18987	intron (ENSGALT00000085853.1, intron 1 of 6)
chr3-76447050	chr3	chr3_76447050_76447050	2.27168	Intergenic	CNR1
chr27-404482	chr27	chr27_404482_404482	3.02664	promoter-TSS (ENSGALT00000088150.1)
chr1-582709	chr1	chr1_582709_582709	-5.06336	exon (ENSGALT00000049401.1, exon 30 of 40)	SBF1
chr26-1182478	chr26	chr26_1182478_1182478	-2.70361	promoter-TSS (ENSGALT00000055840.1)	NDUFA13
chr20-10617310	chr20	chr20_10617310_10617310	2.7031	exon (ENSGALT00000010983.5, exon 3 of 3)	GRN
chr23-5557407	chr23	chr23_5557407_5557407	2.26793	intron (ENSGALT00000006168.5, intron 3 of 13)	MFSD2A
chr10-12892769	chr10	chr10_12892769_12892769	5.01188	intron (ENSGALT00000075718.2, intron 2 of 2)
chr14-12788043	chr14	chr14_12788043_12788043	4.91208	intron (ENSGALT00000083799.1, intron 1 of 8)	PAM16
chr11-1145947	chr11	chr11_1145947_1145947	2.01351	intron (ENSGALT00000071895.1, intron 1 of 22)
chr4-20170235	chr4	chr4_20170235_20170235	-1.9054	Intergenic	TLR2A
chr19-6321114	chr19	chr19_6321114_6321114	-2.19385	intron (ENSGALT00000065968.2, intron 1 of 23)	ABR
chr27-4879792	chr27	chr27_4879792_4879792	3.05341	promoter-TSS (ENSGALT00000043566.3)
chr8-55375	chr8	chr8_55375_55375	3.06065	Intergenic	AMY2A
chr28-3468045	chr28	chr28_3468045_3468045	-2.59635	TTS (ENSGALT00000068197.1)	NDUFA13
chr27-483511	chr27	chr27_483511_483511	3.16095	promoter-TSS (ENSGALT00000088921.1)
chr1-78341273	chr1	chr1_78341273_78341273	1.72503	exon (ENSGALT00000049121.1, exon 6 of 7)	SYCE3
chr20-10105738	chr20	chr20_10105738_10105738	2.41093	exon (ENSGALT00000083651.1, exon 1 of 1)
chr2-445442	chr2	chr2_445442_445442	-2.02803	intron (ENSGALT00000088857.1, intron 1 of 1)
chr2-117433728	chr2	chr2_117433728_117433728	-2.29907	intron (ENSGALT00000049593.1, intron 1 of 17)	EYA1
chrZ-81277826	chrZ	chrZ_81277826_81277826	2.69081	TTS (ENSGALT00000049583.1)	SNX24
chr23-5557416	chr23	chr23_5557416_5557416	2.31381	intron (ENSGALT00000006168.5, intron 3 of 13)	MFSD2A
chrUn_NT_464329v1-9958	chrUn_NT_464329v1	chrUn_NT_464329v1_9958_9958	-2.8511	exon (ENSGALT00000061534.1, exon 9 of 9)
chr1-76590292	chr1	chr1_76590292_76590292	1.88076	intron (ENSGALT00000072107.1, intron 1 of 8)
chr19-1476331	chr19	chr19_1476331_1476331	2.27115	intron (ENSGALT00000044891.2, intron 5 of 17)
chr28-3133277	chr28	chr28_3133277_3133277	-3.98333	intron (ENSGALT00000075258.1, intron 1 of 3)	EFNA2
chr25-2677381	chr25	chr25_2677381_2677381	-2.05341	intron (ENSGALT00000001176.5, intron 2 of 17)	PIP5K1A
chr26-4370145	chr26	chr26_4370145_4370145	2.21707	Intergenic	PACSIN1
chr12-2473680	chr12	chr12_2473680_2473680	3.25543	intron (ENSGALT00000036284.3, intron 5 of 5)	APEH
chrZ-10955373	chrZ	chrZ_10955373_10955373	-5.20415	intron (ENSGALT00000021822.4, intron 7 of 17)	SKP2
chr27-4359961	chr27	chr27_4359961_4359961	3.58724	Intergenic	gga-mir-6663
chr20-10436215	chr20	chr20_10436215_10436215	-3.4313	Intergenic
chr8-6121174	chr8	chr8_6121174_6121174	-5.15125	intron (ENSGALT00000033719.2, intron 1 of 1)	FAM163A
chr1-112386069	chr1	chr1_112386069_112386069	-2.72742	Intergenic
chr27-1731548	chr27	chr27_1731548_1731548	-1.83203	TTS (ENSGALT00000077488.1)	GRN
chr20-10779074	chr20	chr20_10779074_10779074	2.47797	intron (ENSGALT00000068224.1, intron 1 of 21)	SLC12A5
chr25-2899204	chr25	chr25_2899204_2899204	-1.98013	exon (ENSGALT00000000063.5, exon 3 of 14)
chr28-4164779	chr28	chr28_4164779_4164779	3.5091	intron (ENSGALT00000049026.1, intron 1 of 20)	INSR
chr2-107655109	chr2	chr2_107655109_107655109	-2.42158	intron (ENSGALT00000074821.1, intron 1 of 19)	DTNA
chr21-1707826	chr21	chr21_1707826_1707826	-2.62219	intron (ENSGALT00000077442.1, intron 1 of 6)	gga-mir-1635
chr4-20170234	chr4	chr4_20170234_20170234	-2.04128	Intergenic	TLR2A
chr8-5172977	chr8	chr8_5172977_5172977	-2.98691	intron (ENSGALT00000005411.5, intron 1 of 7)	LMX1A
chrW_NT_463468v1_random-1324	chrW_NT_463468v1_random	chrW_NT_463468v1_random_1324_1324	1.81603	intron (ENSGALT00000082966.1, intron 5 of 7)
chr33-1096347	chr33	chr33_1096347_1096347	-3.87882	exon (ENSGALT00000062322.1, exon 2 of 2)	HOXC4
chr15-11210730	chr15	chr15_11210730_11210730	3.0001	exon (ENSGALT00000078145.2, exon 6 of 6)	SNORD125
chr4-3610244	chr4	chr4_3610244_3610244	-3.06206	Intergenic	HS6ST2
chr5-52988571	chr5	chr5_52988571_52988571	3.98989	exon (ENSGALT00000044533.2, exon 3 of 3)	ZBTB25
chr4-34128747	chr4	chr4_34128747_34128747	-2.34198	promoter-TSS (ENSGALT00000038472.4)	TMEM154
chr20-10798439	chr20	chr20_10798439_10798439	-5.06606	intron (ENSGALT00000068224.1, intron 12 of 21)	SLC12A5
chr6-1030481	chr6	chr6_1030481_1030481	-2.88916	Intergenic	CCSER2
chr8-28826461	chr8	chr8_28826461_28826461	5.16899	intron (ENSGALT00000018328.5, intron 8 of 11)	GNG12
chr8-28376649	chr8	chr8_28376649_28376649	2.84672	Intergenic
chr27-277281	chr27	chr27_277281_277281	1.58098	intron (ENSGALT00000087618.1, intron 1 of 1)
chr15-10853018	chr15	chr15_10853018_10853018	2.84514	Intergenic	GAL3ST1
chr28-3678338	chr28	chr28_3678338_3678338	-5.003	exon (ENSGALT00000004817.6, exon 2 of 11)	SUGP2
chr27-324360	chr27	chr27_324360_324360	2.34809	intron (ENSGALT00000043609.2, intron 1 of 1)
chr14-5044511	chr14	chr14_5044511_5044511	-1.97254	Intergenic
chr1_NT_456103v1_random-2965	chr1_NT_456103v1_random	chr1_NT_456103v1_random_2965_2965	-1.77874	promoter-TSS (ENSGALT00000083558.1)
chr1_NT_456417v1_random-9523	chr1_NT_456417v1_random	chr1_NT_456417v1_random_9523_9523	-1.86106	Intergenic
chr23-5305188	chr23	chr23_5305188_5305188	-2.85161	promoter-TSS (ENSGALT00000005650.5)	FNDC5
chrUn_NT_464657v1-21938	chrUn_NT_464657v1	chrUn_NT_464657v1_21938_21938	4.86671	Intergenic
chr7-22767509	chr7	chr7_22767509_22767509	-2.33689	exon (ENSGALT00000051348.1, exon 20 of 29)	TNS1
chr1-20209665	chr1	chr1_20209665_20209665	-2.15001	Intergenic	TRABD
chr27-3333982	chr27	chr27_3333982_3333982	1.77512	intron (ENSGALT00000049445.1, intron 6 of 9)	SLC35B1
chrZ-74343909	chrZ	chrZ_74343909_74343909	-3.4003	intron (ENSGALT00000084417.1, intron 4 of 4)
chr21-4882744	chr21	chr21_4882744_4882744	3.5456	TTS (ENSGALT00000087326.1)	CAMK2N1
chr6-23079263	chr6	chr6_23079263_23079263	-2.4383	Intergenic
chr18-9884253	chr18	chr18_9884253_9884253	4.94849	intron (ENSGALT00000067931.1, intron 11 of 12)	CYTH1
chr20-5634431	chr20	chr20_5634431_5634431	2.38834	intron (ENSGALT00000085403.1, intron 1 of 5)	GDAP1L1
chr11-1280328	chr11	chr11_1280328_1280328	-2.06521	Intergenic	TPPP3
chr4_NT_459801v1_random-5542	chr4_NT_459801v1_random	chr4_NT_459801v1_random_5542_5542	4.81821	Intergenic
chr12-2473682	chr12	chr12_2473682_2473682	2.59964	intron (ENSGALT00000036284.3, intron 5 of 5)	APEH
chr2-6649649	chr2	chr2_6649649_6649649	-1.88954	Intergenic
chr23-5056205	chr23	chr23_5056205_5056205	2.43873	Intergenic	gga-mir-1780
chr6-7933604	chr6	chr6_7933604_7933604	2.16429	intron (ENSGALT00000054471.1, intron 1 of 24)	JMJD1C
chr2-17441674	chr2	chr2_17441674_17441674	-2.15993	promoter-TSS (ENSGALT00000052826.1)
chrZ-24765083	chrZ	chrZ_24765083_24765083	2.15533	Intergenic	FOXD1
chr17-2285495	chr17	chr17_2285495_2285495	2.12225	promoter-TSS (ENSGALT00000085210.1)	ANAPC2
chr20-10827996	chr20	chr20_10827996_10827996	2.84275	TTS (ENSGALT00000039105.1)	CD40
chr13-10341706	chr13	chr13_10341706_10341706	3.46133	Intergenic
chr13-9220037	chr13	chr13_9220037_9220037	-2.57283	Intergenic	NKX2-5
chr19_NT_462717v1_random-20692	chr19_NT_462717v1_random	chr19_NT_462717v1_random_20692_20692	-3.47159	Intergenic
chrUn_NT_472186v1-4057	chrUn_NT_472186v1	chrUn_NT_472186v1_4057_4057	-2.67949	exon (ENSGALT00000046923.1, exon 1 of 3)
chr19-5338062	chr19	chr19_5338062_5338062	4.98183	Intergenic	RILP
chr7-26633780	chr7	chr7_26633780_26633780	2.69357	promoter-TSS (ENSGALT00000019085.5)	DIRC2
chr21-582518	chr21	chr21_582518_582518	-2.35117	exon (ENSGALT00000045724.2, exon 13 of 14)	PLEKHG5
chr6-22407811	chr6	chr6_22407811_22407811	-1.84219	exon (ENSGALT00000066156.1, exon 31 of 37)	SLIT1
chr10-9033169	chr10	chr10_9033169_9033169	-1.85885	Intergenic	TMOD3
chrZ-80483872	chrZ	chrZ_80483872_80483872	-1.7059	TTS (ENSGALT00000089549.1)
chr19-6339974	chr19	chr19_6339974_6339974	-1.66265	TTS (ENSGALT00000006958.5)	TIMM22
chr27-5306246	chr27	chr27_5306246_5306246	-3.0901	intron (ENSGALT00000055605.1, intron 1 of 18)	STAT5B
chr19-5864149	chr19	chr19_5864149_5864149	-1.90305	promoter-TSS (ENSGALT00000035333.1)	gga-mir-144
chr1-56785997	chr1	chr1_56785997_56785997	2.44639	intron (ENSGALT00000060010.2, intron 1 of 8)	KDM7A
chr11-1146095	chr11	chr11_1146095_1146095	2.88172	intron (ENSGALT00000071895.1, intron 1 of 22)
chrUn_NT_466207v1-13862	chrUn_NT_466207v1	chrUn_NT_466207v1_13862_13862	2.23785	promoter-TSS (ENSGALT00000076781.1)	AP5S1
chrW_NT_463468v1_random-29622	chrW_NT_463468v1_random	chrW_NT_463468v1_random_29622_29622	2.15703	intron (ENSGALT00000051143.1, intron 4 of 7)
chr6-17490643	chr6	chr6_17490643_17490643	2.27682	TTS (ENSGALT00000063846.1)
chr1_NT_456115v1_random-2605	chr1_NT_456115v1_random	chr1_NT_456115v1_random_2605_2605	-1.78378	Intergenic
chr1-50846827	chr1	chr1_50846827_50846827	2.60934	exon (ENSGALT00000043362.2, exon 12 of 17)	SUN2
chrUn_NT_468678v1-7334	chrUn_NT_468678v1	chrUn_NT_468678v1_7334_7334	-2.51019	Intergenic	KCNA7
chr23-5267160	chr23	chr23_5267160_5267160	-3.28917	Intergenic
chr14-7085440	chr14	chr14_7085440_7085440	-3.47904	Intergenic	HS3ST2
chr13-1068305	chr13	chr13_1068305_1068305	-1.89818	TTS (ENSGALT00000048015.1)
chr2_NT_457956v1_random-17211	chr2_NT_457956v1_random	chr2_NT_457956v1_random_17211_17211	4.78241	Intergenic
chr19-5522374	chr19	chr19_5522374_5522374	-2.42968	intron (ENSGALT00000079270.1, intron 1 of 1)	HIC1
chr3-10574421	chr3	chr3_10574421_10574421	-3.10785	TTS (ENSGALT00000076894.1)	MEIS1
chr15-7892489	chr15	chr15_7892489_7892489	2.91208	promoter-TSS (ENSGALT00000009424.5)	SBSPON
chr3-108005659	chr3	chr3_108005659_108005659	2.5173	exon (ENSGALT00000026909.3, exon 9 of 17)	MCM3
chr13-10168366	chr13	chr13_10168366_10168366	-2.06225	intron (ENSGALT00000087278.1, intron 2 of 11)	PDLIM7
chr13-10341702	chr13	chr13_10341702_10341702	3.45051	Intergenic
chr23-5056204	chr23	chr23_5056204_5056204	2.29755	Intergenic	gga-mir-1780
chr28-3365675	chr28	chr28_3365675_3365675	2.65568	intron (ENSGALT00000058478.1, intron 1 of 1)
chr5-56501496	chr5	chr5_56501496_56501496	2.48553	intron (ENSGALT00000063249.1, intron 10 of 11)	GCH1
chr8-6473743	chr8	chr8_6473743_6473743	-4.92896	intron (ENSGALT00000075902.1, intron 12 of 15)	RASAL2
chr10-19976338	chr10	chr10_19976338_19976338	2.55828	promoter-TSS (ENSGALT00000013443.5)	RASGRF1
chr2-56651697	chr2	chr2_56651697_56651697	3.24244	intron (ENSGALT00000072024.1, intron 1 of 12)	CTDP1
chr13-1421043	chr13	chr13_1421043_1421043	-2.28895	Intergenic	PURA
chr19-437587	chr19	chr19_437587_437587	2.01932	intron (ENSGALT00000073811.1, intron 3 of 12)
chr18-9773215	chr18	chr18_9773215_9773215	-3.42615	Intergenic	RBFOX3
chr27-423871	chr27	chr27_423871_423871	2.21525	intron (ENSGALT00000043609.2, intron 1 of 1)
chr8-28376827	chr8	chr8_28376827_28376827	2.45899	Intergenic
chr27-1731528	chr27	chr27_1731528_1731528	-1.70791	TTS (ENSGALT00000077488.1)	GRN
chr2-32752704	chr2	chr2_32752704_32752704	-3.89093	Intergenic	HOTTIP_2
chr23-5557408	chr23	chr23_5557408_5557408	2.39386	intron (ENSGALT00000006168.5, intron 3 of 13)	MFSD2A
chr9-15989249	chr9	chr9_15989249_15989249	5.13318	promoter-TSS (ENSGALT00000048856.1)	CHRD
chr28-1040435	chr28	chr28_1040435_1040435	-3.95831	promoter-TSS (ENSGALT00000045726.3)	GIPC3
chr27-4092074	chr27	chr27_4092074_4092074	2.66254	Intergenic
chr21-626310	chr21	chr21_626310_626310	-3.36064	promoter-TSS (ENSGALT00000049037.1)
chr33_NT_463454v1_random-80392	chr33_NT_463454v1_random	chr33_NT_463454v1_random_80392_80392	4.89453	Intergenic	GLI1
chr23-5557393	chr23	chr23_5557393_5557393	2.26277	intron (ENSGALT00000006168.5, intron 3 of 13)	MFSD2A
chr12-2473708	chr12	chr12_2473708_2473708	2.18782	intron (ENSGALT00000036284.3, intron 5 of 5)	APEH
chr32-35446	chr32	chr32_35446_35446	-5.04423	Intergenic	SAMD4B
chr6-14899715	chr6	chr6_14899715_14899715	-1.95664	intron (ENSGALT00000008018.5, intron 1 of 4)
chr5-58247974	chr5	chr5_58247974_58247974	2.66326	Intergenic	PTGDR
chr15-11210797	chr15	chr15_11210797_11210797	3.04301	intron (ENSGALT00000078145.2, intron 5 of 5)	SNORD125
chr27-1673112	chr27	chr27_1673112_1673112	-3.10436	intron (ENSGALT00000067695.1, intron 3 of 3)	FZD2
chr16-62977	chr16	chr16_62977_62977	-2.02755	exon (ENSGALT00000049747.1, exon 27 of 40)	C4
chr33-1096346	chr33	chr33_1096346_1096346	-2.88724	exon (ENSGALT00000062322.1, exon 2 of 2)	HOXC4
chr20-2354386	chr20	chr20_2354386_2354386	-1.88604	intron (ENSGALT00000062346.1, intron 2 of 7)	SNTA1
chr20-10173010	chr20	chr20_10173010_10173010	2.61967	Intergenic
chr28-1391476	chr28	chr28_1391476_1391476	-1.9477	Intergenic	FSD1
chr14-7158604	chr14	chr14_7158604_7158604	-2.47283	intron (ENSGALT00000010161.5, intron 2 of 2)	HS3ST4
chr5-58703602	chr5	chr5_58703602_58703602	-3.4608	Intergenic	BMP4
chr27-3849163	chr27	chr27_3849163_3849163	2.44003	intron (ENSGALT00000080686.1, intron 1 of 16)	HOXB3
chr3-15630546	chr3	chr3_15630546_15630546	1.7341	Intergenic	gga-mir-3526
chr1-153539402	chr1	chr1_153539402_153539402	3.07836	Intergenic	POU4F1
chrUn_NT_473264v1-5265	chrUn_NT_473264v1	chrUn_NT_473264v1_5265_5265	-2.00466	promoter-TSS (ENSGALT00000064992.1)
chr5-50411138	chr5	chr5_50411138_50411138	-2.97716	promoter-TSS (ENSGALT00000018785.5)	TRMT61A
chr4-20170230	chr4	chr4_20170230_20170230	-1.99856	Intergenic	TLR2A
chr28-3326118	chr28	chr28_3326118_3326118	-2.14035	exon (ENSGALT00000065904.2, exon 3 of 4)	GADD45B
chr7-36384027	chr7	chr7_36384027_36384027	2.78056	Intergenic
chr15-4699363	chr15	chr15_4699363_4699363	-2.92756	intron (ENSGALT00000004933.7, intron 7 of 47)	gga-mir-1636
chr18-9773221	chr18	chr18_9773221_9773221	-1.95098	Intergenic	RBFOX3
chr17-2025920	chr17	chr17_2025920_2025920	-2.74554	Intergenic	LRSAM1
chr19-5931303	chr19	chr19_5931303_5931303	1.61447	intron (ENSGALT00000078714.1, intron 42 of 42)	PIPOX
chr23-4967545	chr23	chr23_4967545_4967545	3.14139	intron (ENSGALT00000067437.1, intron 1 of 5)	KCNQ4
chr2-307473	chr2	chr2_307473_307473	1.88077	Intergenic	SLC4A2
chr28-3452497	chr28	chr28_3452497_3452497	-2.55535	Intergenic
chr33-1124610	chr33	chr33_1124610_1124610	2.05778	Intergenic	SMUG1
chr12-5193313	chr12	chr12_5193313_5193313	-4.96644	exon (ENSGALT00000036273.2, exon 1 of 8)	EFCC1
chr19-5338399	chr19	chr19_5338399_5338399	-1.58028	Intergenic	RILP
chr6-1549830	chr6	chr6_1549830_1549830	2.69013	Intergenic	uc_338
chr6-11468836	chr6	chr6_11468836_11468836	2.26186	promoter-TSS (ENSGALT00000007036.5)	ASCC1
chrZ-16608	chrZ	chrZ_16608_16608	3.92627	intron (ENSGALT00000067344.1, intron 7 of 7)
chrUn_NT_464176v1-28945	chrUn_NT_464176v1	chrUn_NT_464176v1_28945_28945	3.18204	exon (ENSGALT00000084133.1, exon 8 of 13)
chr23-4106685	chr23	chr23_4106685_4106685	2.31878	promoter-TSS (ENSGALT00000035073.4)	MAP7D1
chr33-570188	chr33	chr33_570188_570188	4.89124	Intergenic	DHH
chr20-10105882	chr20	chr20_10105882_10105882	2.68713	exon (ENSGALT00000083651.1, exon 1 of 1)
chr8-3103241	chr8	chr8_3103241_3103241	4.07805	Intergenic
chr7-16332836	chr7	chr7_16332836_16332836	-1.7179	Intergenic	HOXD3
chr12-13694255	chr12	chr12_13694255_13694255	3.11943	Intergenic	PRICKLE2
chr28-3998077	chr28	chr28_3998077_3998077	1.73843	intron (ENSGALT00000078372.1, intron 1 of 14)	PDE4C
chr14-5979513	chr14	chr14_5979513_5979513	-4.91158	Intergenic
chrUn_NT_464176v1-28467	chrUn_NT_464176v1	chrUn_NT_464176v1_28467_28467	3.88534	exon (ENSGALT00000084133.1, exon 8 of 13)
chr23-5055213	chr23	chr23_5055213_5055213	3.37451	Intergenic	gga-mir-1780
chr21-592847	chr21	chr21_592847_592847	2.2386	intron (ENSGALT00000000918.6, intron 3 of 7)
chr3-105345845	chr3	chr3_105345845_105345845	4.82489	Intergenic	KIF3C
chr24-5108542	chr24	chr24_5108542_5108542	-2.3456	promoter-TSS (ENSGALT00000011516.5)	APOA4
chr23-5206724	chr23	chr23_5206724_5206724	-1.58425	promoter-TSS (ENSGALT00000005346.5)	KPNA6
chr26-331350	chr26	chr26_331350_331350	-3.28394	Intergenic	GPR37L1
chr20-10105527	chr20	chr20_10105527_10105527	1.77643	exon (ENSGALT00000083651.1, exon 1 of 1)
chr8-5172976	chr8	chr8_5172976_5172976	-4.976	intron (ENSGALT00000005411.5, intron 1 of 7)	LMX1A
chrZ-15879	chrZ	chrZ_15879_15879	3.87811	intron (ENSGALT00000067344.1, intron 7 of 7)
chr20-10252824	chr20	chr20_10252824_10252824	-4.98954	exon (ENSGALT00000010138.4, exon 1 of 12)	MYLK2
chr2-418359	chr2	chr2_418359_418359	2.30184	intron (ENSGALT00000082447.1, intron 32 of 101)	SSPO
chr17-1531838	chr17	chr17_1531838_1531838	3.19041	intron (ENSGALT00000084128.1, intron 1 of 6)
chr2-81110886	chr2	chr2_81110886_81110886	1.42203	Intergenic
chr27-4879662	chr27	chr27_4879662_4879662	2.76331	promoter-TSS (ENSGALT00000043566.3)
chr19-5522383	chr19	chr19_5522383_5522383	-2.03857	intron (ENSGALT00000079270.1, intron 1 of 1)	HIC1
chr33-1516211	chr33	chr33_1516211_1516211	2.03992	intron (ENSGALT00000068087.1, intron 2 of 11)	GALNT6
chr1_NT_456110v1_random-14741	chr1_NT_456110v1_random	chr1_NT_456110v1_random_14741_14741	-1.38849	Intergenic
chr2-3878391	chr2	chr2_3878391_3878391	4.95457	Intergenic	CCDC12
chr27-4359924	chr27	chr27_4359924_4359924	2.55702	Intergenic	gga-mir-6663
chr20-10264606	chr20	chr20_10264606_10264606	-3.11193	promoter-TSS (ENSGALT00000049314.1)
chr12-15739843	chr12	chr12_15739843_15739843	-2.53701	Intergenic
chr2-16301181	chr2	chr2_16301181_16301181	-2.2582	exon (ENSGALT00000063903.1, exon 4 of 16)	GAD2
chr12-2473685	chr12	chr12_2473685_2473685	2.73397	intron (ENSGALT00000036284.3, intron 5 of 5)	APEH
chr1-15899022	chr1	chr1_15899022_15899022	2.40147	exon (ENSGALT00000060656.1, exon 1 of 35)	CELSR1
chr7-35996096	chr7	chr7_35996096_35996096	-2.58822	Intergenic
chr4-1628730	chr4	chr4_1628730_1628730	2.57008	Intergenic	BCORL1
chr8-55381	chr8	chr8_55381_55381	2.72406	Intergenic	AMY2A
chr5-21170019	chr5	chr5_21170019_21170019	2.63806	Intergenic	uc_338
chr27-4152779	chr27	chr27_4152779_4152779	1.96363	intron (ENSGALT00000079552.1, intron 2 of 2)
chr23-5055219	chr23	chr23_5055219_5055219	3.80096	Intergenic	gga-mir-1780
chr6-6923817	chr6	chr6_6923817_6923817	2.616	intron (ENSGALT00000004486.3, intron 7 of 17)	LRRTM3
chr15-11193067	chr15	chr15_11193067_11193067	2.50704	intron (ENSGALT00000013122.5, intron 1 of 3)	NEFH
chr15-11210880	chr15	chr15_11210880_11210880	3.25337	intron (ENSGALT00000078145.2, intron 5 of 5)	SNORD125
chr13-1097841	chr13	chr13_1097841_1097841	2.1177	Intergenic
chr10-9033159	chr10	chr10_9033159_9033159	-2.48069	Intergenic	TMOD3
chr27-4359964	chr27	chr27_4359964_4359964	2.38591	Intergenic	gga-mir-6663
chr19-5522375	chr19	chr19_5522375_5522375	-2.65551	intron (ENSGALT00000079270.1, intron 1 of 1)	HIC1
chrUn_NT_464193v1-14518	chrUn_NT_464193v1	chrUn_NT_464193v1_14518_14518	-2.47746	intron (ENSGALT00000061183.1, intron 4 of 13)
chr26-2474980	chr26	chr26_2474980_2474980	2.04754	promoter-TSS (ENSGALT00000021795.6)	IKBKE
chr17-5450574	chr17	chr17_5450574_5450574	3.16476	intron (ENSGALT00000008075.6, intron 2 of 10)	SH2D3C
chr27-5280678	chr27	chr27_5280678_5280678	2.61709	promoter-TSS (ENSGALT00000005306.5)	HCRT
chr14-4279619	chr14	chr14_4279619_4279619	1.96785	Intergenic	RNF216
chrUn_NT_465426v1-2976	chrUn_NT_465426v1	chrUn_NT_465426v1_2976_2976	-1.9718	Intergenic
chr25-2804749	chr25	chr25_2804749_2804749	2.43321	TTS (ENSGALT00000085990.1)
chr27-1673114	chr27	chr27_1673114_1673114	-2.87004	intron (ENSGALT00000067695.1, intron 3 of 3)	FZD2
chrZ-76758928	chrZ	chrZ_76758928_76758928	-2.23997	intron (ENSGALT00000085853.1, intron 1 of 6)
chr20-10105775	chr20	chr20_10105775_10105775	1.72652	exon (ENSGALT00000083651.1, exon 1 of 1)
chr1_NT_456103v1_random-2948	chr1_NT_456103v1_random	chr1_NT_456103v1_random_2948_2948	-1.67118	promoter-TSS (ENSGALT00000083558.1)
chr7-21560301	chr7	chr7_21560301_21560301	-2.09923	Intergenic	PSMD14
chr4-12499791	chr4	chr4_12499791_12499791	2.0024	Intergenic	gga-mir-1573
chr2-54388922	chr2	chr2_54388922_54388922	3.14081	Intergenic	CUL1
chr11-1145938	chr11	chr11_1145938_1145938	1.85997	intron (ENSGALT00000071895.1, intron 1 of 22)
chr10-12937477	chr10	chr10_12937477_12937477	3.93055	Intergenic
chr23-1109211	chr23	chr23_1109211_1109211	2.41176	Intergenic
chr20-5634421	chr20	chr20_5634421_5634421	2.32714	intron (ENSGALT00000085403.1, intron 1 of 5)	GDAP1L1
chr27-423864	chr27	chr27_423864_423864	2.72053	intron (ENSGALT00000043609.2, intron 1 of 1)
chr20-10105428	chr20	chr20_10105428_10105428	2.05317	exon (ENSGALT00000083651.1, exon 1 of 1)
chr20-10906938	chr20	chr20_10906938_10906938	2.96733	Intergenic	CDH22
chrUn_NT_464199v1-28680	chrUn_NT_464199v1	chrUn_NT_464199v1_28680_28680	-1.79787	exon (ENSGALT00000079904.1, exon 3 of 12)
chr28-3365694	chr28	chr28_3365694_3365694	2.82378	intron (ENSGALT00000058478.1, intron 1 of 1)
chr27-404475	chr27	chr27_404475_404475	2.50606	promoter-TSS (ENSGALT00000088150.1)
chr33_NT_463452v1_random-29644	chr33_NT_463452v1_random	chr33_NT_463452v1_random_29644_29644	3.5077	Intergenic
chr20-10105861	chr20	chr20_10105861_10105861	2.53542	exon (ENSGALT00000083651.1, exon 1 of 1)
chr1-178883170	chr1	chr1_178883170_178883170	4.85669	promoter-TSS (ENSGALT00000027680.4)	CRYL1
chr5-58262770	chr5	chr5_58262770_58262770	1.88282	TTS (ENSGALT00000052170.1)
chr23-5557402	chr23	chr23_5557402_5557402	2.1781	intron (ENSGALT00000006168.5, intron 3 of 13)	MFSD2A
chr27-1673111	chr27	chr27_1673111_1673111	-3.0493	intron (ENSGALT00000067695.1, intron 3 of 3)	FZD2
chr2-32679124	chr2	chr2_32679124_32679124	3.39753	promoter-TSS (ENSGALT00000045994.2)	HOXA3
chr8-28376841	chr8	chr8_28376841_28376841	2.35397	Intergenic
chr14-3163332	chr14	chr14_3163332_3163332	-1.79629	intron (ENSGALT00000061944.1, intron 1 of 2)
chr20-10569136	chr20	chr20_10569136_10569136	-3.4185	intron (ENSGALT00000039224.4, intron 1 of 12)	TGM2
chr8-28376540	chr8	chr8_28376540_28376540	1.7166	Intergenic
chr9-15890414	chr9	chr9_15890414_15890414	2.02123	intron (ENSGALT00000013818.5, intron 3 of 20)	ABCF3
chr12-18406931	chr12	chr12_18406931_18406931	1.63534	promoter-TSS (ENSGALT00000059010.1)
chr25-1241689	chr25	chr25_1241689_1241689	2.43959	promoter-TSS (ENSGALT00000044008.1)	NHLH1
chrUn_NT_466207v1-13860	chrUn_NT_466207v1	chrUn_NT_466207v1_13860_13860	2.29586	promoter-TSS (ENSGALT00000076781.1)	AP5S1
chr8-28376539	chr8	chr8_28376539_28376539	1.68292	Intergenic
chr20-10842302	chr20	chr20_10842302_10842302	-2.45983	Intergenic	CD40
chr17-7696637	chr17	chr17_7696637_7696637	2.42731	Intergenic
chr27-4203027	chr27	chr27_4203027_4203027	-1.68789	TTS (ENSGALT00000000312.5)	PNPO
chrUn_NT_464176v1-29070	chrUn_NT_464176v1	chrUn_NT_464176v1_29070_29070	2.71886	exon (ENSGALT00000084133.1, exon 8 of 13)
chrUn_NT_464176v1-29007	chrUn_NT_464176v1	chrUn_NT_464176v1_29007_29007	2.66135	exon (ENSGALT00000084133.1, exon 8 of 13)
chr20-9542532	chr20	chr20_9542532_9542532	-3.94779	intron (ENSGALT00000033911.5, intron 1 of 5)	RGS19
chr7-22355476	chr7	chr7_22355476_22355476	2.70959	intron (ENSGALT00000051888.1, intron 4 of 18)	ABCB6
chr10-19352821	chr10	chr10_19352821_19352821	2.83021	Intergenic	PAQR5
chr10-11252969	chr10	chr10_11252969_11252969	2.75363	intron (ENSGALT00000059883.1, intron 2 of 4)
chr23-5056074	chr23	chr23_5056074_5056074	1.93648	Intergenic	gga-mir-1780
chr13-10717976	chr13	chr13_10717976_10717976	-1.93112	intron (ENSGALT00000063697.1, intron 6 of 11)	EBF1
chr20-13382576	chr20	chr20_13382576_13382576	-1.76732	Intergenic
chr18-10408576	chr18	chr18_10408576_10408576	2.57095	exon (ENSGALT00000038280.3, exon 7 of 8)	SPATA20
chr21-1221866	chr21	chr21_1221866_1221866	3.33463	intron (ENSGALT00000064045.1, intron 1 of 15)	PRDM16
chr19-4447567	chr19	chr19_4447567_4447567	-4.90662	intron (ENSGALT00000070970.1, intron 1 of 10)	RAD51D
chrUn_NT_464176v1-28906	chrUn_NT_464176v1	chrUn_NT_464176v1_28906_28906	3.40452	exon (ENSGALT00000084133.1, exon 8 of 13)
chr33-859326	chr33	chr33_859326_859326	-4.98092	exon (ENSGALT00000059391.1, exon 1 of 2)
chr18-10514065	chr18	chr18_10514065_10514065	2.6108	Intergenic	CD300L-S1
chrZ-51332752	chrZ	chrZ_51332752_51332752	-4.86626	intron (ENSGALT00000066628.1, intron 30 of 30)	RGMB
chr26-331351	chr26	chr26_331351_331351	-2.59328	Intergenic	GPR37L1
chr3-9897824	chr3	chr3_9897824_9897824	1.78698	Intergenic
chr27-1544365	chr27	chr27_1544365_1544365	-3.05432	intron (ENSGALT00000055152.1, intron 1 of 13)
chr19-1966709	chr19	chr19_1966709_1966709	2.01871	intron (ENSGALT00000044891.2, intron 1 of 17)	AUTS2
chr28-3151039	chr28	chr28_3151039_3151039	-1.90288	intron (ENSGALT00000075258.1, intron 1 of 3)	EFNA2
chr3-3813605	chr3	chr3_3813605_3813605	3.30376	Intergenic
chr18-4662020	chr18	chr18_4662020_4662020	-2.436	promoter-TSS (ENSGALT00000003413.5)	FBF1
chr23-5378526	chr23	chr23_5378526_5378526	-2.81409	intron (ENSGALT00000078328.1, intron 1 of 35)	MACF1
chr5-38165578	chr5	chr5_38165578_38165578	1.65744	Intergenic	PGF
chr23-5056111	chr23	chr23_5056111_5056111	2.85659	Intergenic	gga-mir-1780
chr12-5571005	chr12	chr12_5571005_5571005	2.91587	TTS (ENSGALT00000079574.1)
chr14-2821747	chr14	chr14_2821747_2821747	1.66613	intron (ENSGALT00000006722.5, intron 16 of 16)	ELFN1
chr20-5634237	chr20	chr20_5634237_5634237	2.24685	intron (ENSGALT00000085403.1, intron 1 of 5)	GDAP1L1
chr27-4302806	chr27	chr27_4302806_4302806	-1.78795	intron (ENSGALT00000056225.1, intron 3 of 9)	SRCIN1
chr4-20170191	chr4	chr4_20170191_20170191	-2.01514	Intergenic	TLR2A
chr28-1391470	chr28	chr28_1391470_1391470	-2.11616	Intergenic	FSD1
chr24-4041364	chr24	chr24_4041364_4041364	1.58188	intron (ENSGALT00000062228.2, intron 1 of 4)
chr2-63493495	chr2	chr2_63493495_63493495	-4.94127	Intergenic	TFAP2A
chr27-5193852	chr27	chr27_5193852_5193852	3.17115	intron (ENSGALT00000078970.1, intron 2 of 7)	ZNF385C
chr23-5557422	chr23	chr23_5557422_5557422	2.58478	intron (ENSGALT00000006168.5, intron 3 of 13)	MFSD2A
chr28-3455756	chr28	chr28_3455756_3455756	3.88158	TTS (ENSGALT00000058548.1)	CILP2
chr6-11529062	chr6	chr6_11529062_11529062	2.35514	intron (ENSGALT00000051956.2, intron 1 of 18)	PALD1
chr18-9176299	chr18	chr18_9176299_9176299	-3.91226	Intergenic	RPL38
chr27-423880	chr27	chr27_423880_423880	2.68411	intron (ENSGALT00000043609.2, intron 1 of 1)
chrUn_NT_464205v1-10525	chrUn_NT_464205v1	chrUn_NT_464205v1_10525_10525	2.87039	promoter-TSS (ENSGALT00000088704.1)	EGR3
chr19-5614736	chr19	chr19_5614736_5614736	3.7682	promoter-TSS (ENSGALT00000084999.1)	SMG6
chr27-324368	chr27	chr27_324368_324368	2.13416	intron (ENSGALT00000043609.2, intron 1 of 1)
chr33-503410	chr33	chr33_503410_503410	-2.32346	Intergenic	NEUROD4
chr20-10105759	chr20	chr20_10105759_10105759	2.31963	exon (ENSGALT00000083651.1, exon 1 of 1)
chr1-76590242	chr1	chr1_76590242_76590242	1.82928	intron (ENSGALT00000072107.1, intron 1 of 8)
chr12-3295228	chr12	chr12_3295228_3295228	-1.97851	promoter-TSS (ENSGALT00000049577.1)
chrUn_NT_465362v1-6001	chrUn_NT_465362v1	chrUn_NT_465362v1_6001_6001	-4.85113	promoter-TSS (ENSGALT00000071346.1)
chr21-4776327	chr21	chr21_4776327_4776327	-1.60289	promoter-TSS (ENSGALT00000006468.4)	HTR6
chr13-1651291	chr13	chr13_1651291_1651291	1.93224	promoter-TSS (ENSGALT00000049901.1)	SRA1
chr21-6324070	chr21	chr21_6324070_6324070	2.31792	intron (ENSGALT00000080352.1, intron 1 of 4)	WNT4
chr8-20705917	chr8	chr8_20705917_20705917	-2.08363	intron (ENSGALT00000033170.4, intron 1 of 13)	RNF220
chr7-21996568	chr7	chr7_21996568_21996568	-1.95153	intron (ENSGALT00000018187.3, intron 1 of 34)	LY75
chr20-10095786	chr20	chr20_10095786_10095786	2.24722	intron (ENSGALT00000078274.1, intron 1 of 8)	ANGPT4
chr9-5181408	chr9	chr9_5181408_5181408	2.63454	Intergenic	TSPEAR
chr14-7068541	chr14	chr14_7068541_7068541	-1.91643	TTS (ENSGALT00000049313.1)	HS3ST2
chr3-4194976	chr3	chr3_4194976_4194976	-5.01573	intron (ENSGALT00000039933.2, intron 1 of 19)	PYGB
chr2-14245486	chr2	chr2_14245486_14245486	-2.49287	Intergenic	ARHGAP12
chr15-7892470	chr15	chr15_7892470_7892470	2.26575	promoter-TSS (ENSGALT00000009424.5)	SBSPON
chr4-10672566	chr4	chr4_10672566_10672566	2.30037	Intergenic	gga-mir-1750
chr19-6066958	chr19	chr19_6066958_6066958	-2.31134	intron (ENSGALT00000068993.1, intron 4 of 20)	GIT1
chr21-4253811	chr21	chr21_4253811_4253811	-1.86099	intron (ENSGALT00000078718.1, intron 1 of 13)	SPEN
chrUn_NT_464176v1-28935	chrUn_NT_464176v1	chrUn_NT_464176v1_28935_28935	3.34739	exon (ENSGALT00000084133.1, exon 8 of 13)
chr3-17861355	chr3	chr3_17861355_17861355	-2.37729	intron (ENSGALT00000071698.1, intron 1 of 1)
chr20-10105538	chr20	chr20_10105538_10105538	1.87261	exon (ENSGALT00000083651.1, exon 1 of 1)
chr13-3306614	chr13	chr13_3306614_3306614	-3.70978	promoter-TSS (ENSGALT00000003427.4)	TLX3
chr2-6700235	chr2	chr2_6700235_6700235	1.78142	Intergenic	gga-mir-6554
chr3-355371	chr3	chr3_355371_355371	-3.88826	Intergenic
chr17-7062682	chr17	chr17_7062682_7062682	2.3391	intron (ENSGALT00000074298.1, intron 1 of 2)
chr20-10105766	chr20	chr20_10105766_10105766	2.41948	exon (ENSGALT00000083651.1, exon 1 of 1)
chr6-1549836	chr6	chr6_1549836_1549836	2.32721	Intergenic	uc_338
chr13-1023982	chr13	chr13_1023982_1023982	3.98811	Intergenic	CXXC5
chr2-49470298	chr2	chr2_49470298_49470298	3.06587	intron (ENSGALT00000070786.1, intron 14 of 26)	AMPH
chr27-1544083	chr27	chr27_1544083_1544083	-2.73583	intron (ENSGALT00000055152.1, intron 1 of 13)
chr13-10953433	chr13	chr13_10953433_10953433	2.18391	Intergenic	EBF1
chr13-9220043	chr13	chr13_9220043_9220043	-2.15986	Intergenic	NKX2-5
chr6-35011997	chr6	chr6_35011997_35011997	2.6252	Intergenic	PWWP2B
chrZ-78455293	chrZ	chrZ_78455293_78455293	2.32756	intron (ENSGALT00000074492.2, intron 8 of 8)
chr19-8369185	chr19	chr19_8369185_8369185	-4.76079	Intergenic
chr1-44898014	chr1	chr1_44898014_44898014	-1.65383	Intergenic	CRADD
chr8-15905586	chr8	chr8_15905586_15905586	-2.16805	intron (ENSGALT00000044504.3, intron 3 of 6)	HS2ST1
chr20-10436167	chr20	chr20_10436167_10436167	-2.65709	Intergenic
chrZ-24765047	chrZ	chrZ_24765047_24765047	2.72501	Intergenic	FOXD1
chr4-4084343	chr4	chr4_4084343_4084343	-2.47339	Intergenic	gga-mir-15c
chrUn_NT_467021v1-5405	chrUn_NT_467021v1	chrUn_NT_467021v1_5405_5405	-1.61004	exon (ENSGALT00000071240.1, exon 8 of 10)
chr20-10105797	chr20	chr20_10105797_10105797	1.74977	exon (ENSGALT00000083651.1, exon 1 of 1)
chr13-10341733	chr13	chr13_10341733_10341733	2.7249	Intergenic
chr1_NT_456417v1_random-9526	chr1_NT_456417v1_random	chr1_NT_456417v1_random_9526_9526	-1.81802	Intergenic
chr33-717968	chr33	chr33_717968_717968	1.88501	Intergenic
chr15-11210839	chr15	chr15_11210839_11210839	2.37124	intron (ENSGALT00000078145.2, intron 5 of 5)	SNORD125
chr4-11819402	chr4	chr4_11819402_11819402	-1.58959	Intergenic	ARHGEF9
chr2-445429	chr2	chr2_445429_445429	-3.88423	intron (ENSGALT00000088857.1, intron 1 of 1)
chr4-83900091	chr4	chr4_83900091_83900091	-3.03758	promoter-TSS (ENSGALT00000025330.3)	LETM1
chr21-4396188	chr21	chr21_4396188_4396188	2.35875	promoter-TSS (ENSGALT00000068816.1)
chr1-185674637	chr1	chr1_185674637_185674637	-1.81717	exon (ENSGALT00000015959.5, exon 1 of 1)	FUT4
chr13-10341734	chr13	chr13_10341734_10341734	2.35199	Intergenic
chr23-1951730	chr23	chr23_1951730_1951730	2.4976	Intergenic	TMEM222
chrUn_NT_466381v1-4686	chrUn_NT_466381v1	chrUn_NT_466381v1_4686_4686	-2.82618	Intergenic	DMTN
chr28-2931376	chr28	chr28_2931376_2931376	3.39821	exon (ENSGALT00000003869.4, exon 25 of 43)	U6
chr23-4030000	chr23	chr23_4030000_4030000	1.82057	intron (ENSGALT00000003300.5, intron 4 of 13)	CSF3R
chr27-324376	chr27	chr27_324376_324376	2.14891	intron (ENSGALT00000043609.2, intron 1 of 1)
chr27-324385	chr27	chr27_324385_324385	2.12574	intron (ENSGALT00000043609.2, intron 1 of 1)
chr2-114616285	chr2	chr2_114616285_114616285	2.94916	Intergenic	uc_338
chr20-10105800	chr20	chr20_10105800_10105800	1.75628	exon (ENSGALT00000083651.1, exon 1 of 1)
chr27-423885	chr27	chr27_423885_423885	2.98703	intron (ENSGALT00000043609.2, intron 1 of 1)
chr23-2525909	chr23	chr23_2525909_2525909	4.68818	intron (ENSGALT00000089287.1, intron 1 of 5)	CLIC4
chr7-6647379	chr7	chr7_6647379_6647379	2.65941	intron (ENSGALT00000077208.1, intron 1 of 25)	COL18A1
chr13-2508340	chr13	chr13_2508340_2508340	-2.26035	intron (ENSGALT00000003874.5, intron 1 of 9)	SIL1
chr10-19669783	chr10	chr10_19669783_19669783	-2.13231	Intergenic
chr24-2485372	chr24	chr24_2485372_2485372	2.11321	Intergenic	JAM3
chrUn_NT_467533v1-1653	chrUn_NT_467533v1	chrUn_NT_467533v1_1653_1653	-2.49341	Intergenic
chr8-28376534	chr8	chr8_28376534_28376534	1.86666	Intergenic
chr26-4822929	chr26	chr26_4822929_4822929	1.92173	Intergenic	FOXP4
chr20-2528913	chr20	chr20_2528913_2528913	-2.57127	Intergenic	TOX2
chrZ-52263767	chrZ	chrZ_52263767_52263767	2.56219	promoter-TSS (ENSGALT00000024746.5)	CPLX1
chr6-22656982	chr6	chr6_22656982_22656982	-2.81767	intron (ENSGALT00000047799.1, intron 1 of 7)	KCHIP2
chr27-483518	chr27	chr27_483518_483518	2.79917	promoter-TSS (ENSGALT00000088921.1)
chr28-1040393	chr28	chr28_1040393_1040393	-1.91376	promoter-TSS (ENSGALT00000045726.3)	GIPC3
chr1-51546330	chr1	chr1_51546330_51546330	-2.36804	promoter-TSS (ENSGALT00000052184.1)	TST
chr3-105498124	chr3	chr3_105498124_105498124	3.79602	promoter-TSS (ENSGALT00000026733.5)	PTK2B
chr18-4759424	chr18	chr18_4759424_4759424	1.9425	intron (ENSGALT00000003571.5, intron 1 of 16)	UNK
chr27-4359962	chr27	chr27_4359962_4359962	2.26231	Intergenic	gga-mir-6663
chr20-10792702	chr20	chr20_10792702_10792702	2.10339	TTS (ENSGALT00000052696.1)	SLC12A5
chr19-6088188	chr19	chr19_6088188_6088188	1.87149	exon (ENSGALT00000034909.4, exon 14 of 14)	CORO6
chr27-4097521	chr27	chr27_4097521_4097521	2.52477	promoter-TSS (ENSGALT00000072736.1)
chr27-4219130	chr27	chr27_4219130_4219130	-2.54448	promoter-TSS (ENSGALT00000078057.1)	NFE2L1
chr10-1379850	chr10	chr10_1379850_1379850	2.13891	intron (ENSGALT00000070067.1, intron 10 of 41)	NR2E3
chrUn_NT_464176v1-28936	chrUn_NT_464176v1	chrUn_NT_464176v1_28936_28936	3.07864	exon (ENSGALT00000084133.1, exon 8 of 13)
chr1-56860478	chr1	chr1_56860478_56860478	-2.05722	Intergenic
chr11-18861761	chr11	chr11_18861761_18861761	-2.18161	Intergenic	gga-mir-1560
chr2-40721505	chr2	chr2_40721505_40721505	-4.8564	intron (ENSGALT00000031151.3, intron 1 of 3)	TRIM71
chr8-28376537	chr8	chr8_28376537_28376537	1.65462	Intergenic
chr9-12976947	chr9	chr9_12976947_12976947	-1.98018	Intergenic	HES4
chr17-1997828	chr17	chr17_1997828_1997828	-3.44134	promoter-TSS (ENSGALT00000047864.1)	FKBP15
chr6-7933678	chr6	chr6_7933678_7933678	2.5564	intron (ENSGALT00000054471.1, intron 1 of 24)	JMJD1C
chr9-23539309	chr9	chr9_23539309_23539309	-2.36443	Intergenic	gga-mir-1754
chr13-10341637	chr13	chr13_10341637_10341637	3.35902	Intergenic
chr21-1707784	chr21	chr21_1707784_1707784	-2.0697	intron (ENSGALT00000077442.1, intron 1 of 6)	gga-mir-1635
chr21-1707808	chr21	chr21_1707808_1707808	-1.96456	intron (ENSGALT00000077442.1, intron 1 of 6)	gga-mir-1635
chr1-50846826	chr1	chr1_50846826_50846826	2.01653	exon (ENSGALT00000043362.2, exon 12 of 17)	SUN2
chr23-5523202	chr23	chr23_5523202_5523202	-3.3268	promoter-TSS (ENSGALT00000006069.5)	HPCAL4
chr26-4370223	chr26	chr26_4370223_4370223	1.76121	Intergenic	PACSIN1
chr20-11159226	chr20	chr20_11159226_11159226	2.27646	intron (ENSGALT00000062075.1, intron 4 of 11)	gga-mir-6564
chr33_NT_463454v1_random-79892	chr33_NT_463454v1_random	chr33_NT_463454v1_random_79892_79892	3.73919	Intergenic	GLI1
chr21-592839	chr21	chr21_592839_592839	2.09754	intron (ENSGALT00000000918.6, intron 3 of 7)
chr13-1097850	chr13	chr13_1097850_1097850	2.05904	Intergenic
chr6-32792854	chr6	chr6_32792854_32792854	1.69612	Intergenic	ADAM12
chr15-7051797	chr15	chr15_7051797_7051797	4.80617	Intergenic	GRK3
chr4_NT_459801v1_random-164078	chr4_NT_459801v1_random	chr4_NT_459801v1_random_164078_164078	-1.82559	Intergenic
chr4-20170231	chr4	chr4_20170231_20170231	-1.75873	Intergenic	TLR2A
chrUn_NT_466207v1-13818	chrUn_NT_466207v1	chrUn_NT_466207v1_13818_13818	2.63923	promoter-TSS (ENSGALT00000076781.1)	AP5S1
chr27-4822043	chr27	chr27_4822043_4822043	2.25829	Intergenic
chr6-8400239	chr6	chr6_8400239_8400239	1.86483	intron (ENSGALT00000053154.1, intron 2 of 9)	ARID5B
chr2-188604	chr2	chr2_188604_188604	1.58297	Intergenic	Gbx-1
chr28-1040388	chr28	chr28_1040388_1040388	-1.87857	promoter-TSS (ENSGALT00000045726.3)	GIPC3
chr23-5557394	chr23	chr23_5557394_5557394	2.08474	intron (ENSGALT00000006168.5, intron 3 of 13)	MFSD2A
chr8-21983963	chr8	chr8_21983963_21983963	2.12169	intron (ENSGALT00000038320.3, intron 2 of 3)	TAL1
chr15-10853038	chr15	chr15_10853038_10853038	2.4507	Intergenic	GAL3ST1
chr1-77406148	chr1	chr1_77406148_77406148	-4.79188	promoter-TSS (ENSGALT00000023632.4)	CLSTN3
chr23-4974765	chr23	chr23_4974765_4974765	-3.80125	intron (ENSGALT00000028420.5, intron 1 of 9)	TINAGL1
chr19-5522363	chr19	chr19_5522363_5522363	-2.06717	intron (ENSGALT00000079270.1, intron 1 of 1)	HIC1
chrZ-76758934	chrZ	chrZ_76758934_76758934	-2.16441	intron (ENSGALT00000085853.1, intron 1 of 6)
chr4-20170192	chr4	chr4_20170192_20170192	-1.86264	Intergenic	TLR2A
chr18-9773216	chr18	chr18_9773216_9773216	-2.61801	Intergenic	RBFOX3
chr12-2473699	chr12	chr12_2473699_2473699	2.02336	intron (ENSGALT00000036284.3, intron 5 of 5)	APEH
chr18-4374708	chr18	chr18_4374708_4374708	-2.20178	Intergenic
chr1_NT_456103v1_random-2954	chr1_NT_456103v1_random	chr1_NT_456103v1_random_2954_2954	-1.59289	promoter-TSS (ENSGALT00000083558.1)
chr23-5056072	chr23	chr23_5056072_5056072	1.85914	Intergenic	gga-mir-1780
chr24-5108541	chr24	chr24_5108541_5108541	-1.95422	promoter-TSS (ENSGALT00000011516.5)	APOA4
chr26-3409069	chr26	chr26_3409069_3409069	-3.7235	Intergenic	KCND3
chr14-12805240	chr14	chr14_12805240_12805240	3.68849	intron (ENSGALT00000069293.1, intron 1 of 5)	NMRAL1
chr5-34900526	chr5	chr5_34900526_34900526	-3.70237	intron (ENSGALT00000061215.1, intron 3 of 11)	AKAP6
chrZ-1462494	chrZ	chrZ_1462494_1462494	-2.13121	exon (ENSGALT00000085166.1, exon 3 of 3)
chr2-254871	chr2	chr2_254871_254871	2.77832	intron (ENSGALT00000082613.1, intron 1 of 5)
chr10-20175738	chr10	chr10_20175738_20175738	4.72201	exon (ENSGALT00000013600.5, exon 5 of 9)	PDIA3
chr9-14999478	chr9	chr9_14999478_14999478	2.06596	Intergenic	TNK2
chr2-843473	chr2	chr2_843473_843473	1.90349	intron (ENSGALT00000080954.1, intron 1 of 3)	CSPG5
chr12-2473711	chr12	chr12_2473711_2473711	2.09669	intron (ENSGALT00000036284.3, intron 5 of 5)	APEH
chr28-2437727	chr28	chr28_2437727_2437727	1.82112	intron (ENSGALT00000058164.1, intron 17 of 17)
chr27-4092060	chr27	chr27_4092060_4092060	1.98164	Intergenic
chr17-6713603	chr17	chr17_6713603_6713603	1.76659	promoter-TSS (ENSGALT00000005921.5)
chr11-1417257	chr11	chr11_1417257_1417257	1.92681	exon (ENSGALT00000003437.6, exon 19 of 22)	HSD11B2
chr6-7933628	chr6	chr6_7933628_7933628	2.31011	intron (ENSGALT00000054471.1, intron 1 of 24)	JMJD1C
chr27-1673348	chr27	chr27_1673348_1673348	-2.17562	exon (ENSGALT00000067695.1, exon 2 of 4)	FZD2
chr18-10588960	chr18	chr18_10588960_10588960	2.49278	TTS (ENSGALT00000044113.2)	GRIN2C
chr20-10105828	chr20	chr20_10105828_10105828	2.43822	exon (ENSGALT00000083651.1, exon 1 of 1)
chr28-4633147	chr28	chr28_4633147_4633147	1.6199	intron (ENSGALT00000072467.1, intron 1 of 31)	PTPRS
chr2-13395142	chr2	chr2_13395142_13395142	1.93164	intron (ENSGALT00000080314.1, intron 14 of 23)	PARD3
chrZ-78639392	chrZ	chrZ_78639392_78639392	2.04834	exon (ENSGALT00000044862.3, exon 2 of 2)	CDKN2A
chr24-5668739	chr24	chr24_5668739_5668739	1.92144	intron (ENSGALT00000081691.1, intron 5 of 14)	HYOU1
chr27-1731562	chr27	chr27_1731562_1731562	-1.68524	TTS (ENSGALT00000077488.1)	GRN
chr15-6490365	chr15	chr15_6490365_6490365	-4.74353	promoter-TSS (ENSGALT00000007727.6)	AIF1L
chrUn_NT_467539v1-10455	chrUn_NT_467539v1	chrUn_NT_467539v1_10455_10455	1.5229	intron (ENSGALT00000066660.1, intron 3 of 8)
chr1-130129602	chr1	chr1_130129602_130129602	2.33472	intron (ENSGALT00000026984.4, intron 1 of 6)	PLCXD1
chr1_NT_456103v1_random-2967	chr1_NT_456103v1_random	chr1_NT_456103v1_random_2967_2967	-1.64219	promoter-TSS (ENSGALT00000083558.1)
chrUn_NT_464746v1-21475	chrUn_NT_464746v1	chrUn_NT_464746v1_21475_21475	3.27554	Intergenic	NR4A1
chr27-3291846	chr27	chr27_3291846_3291846	1.46071	Intergenic	KAT7
chr15-11210961	chr15	chr15_11210961_11210961	3.72798	intron (ENSGALT00000078145.2, intron 5 of 5)	SNORD125
chr17-6538466	chr17	chr17_6538466_6538466	3.23507	Intergenic	AIF1L
chr21-490842	chr21	chr21_490842_490842	-2.37633	intron (ENSGALT00000089744.1, intron 2 of 3)
chrUn_NT_465373v1-8099	chrUn_NT_465373v1	chrUn_NT_465373v1_8099_8099	-2.18857	Intergenic
chr27-1561374	chr27	chr27_1561374_1561374	1.7286	exon (ENSGALT00000077610.2, exon 13 of 13)	FMNL1
chr14-6112516	chr14	chr14_6112516_6112516	4.54087	Intergenic	HS3ST6
chr33-973016	chr33	chr33_973016_973016	-2.21556	exon (ENSGALT00000072069.1, exon 1 of 2)	HOXC13
chr23-4974743	chr23	chr23_4974743_4974743	-2.21262	intron (ENSGALT00000028420.5, intron 1 of 9)	TINAGL1
chr20-10105782	chr20	chr20_10105782_10105782	1.66322	exon (ENSGALT00000083651.1, exon 1 of 1)
chr10-19084440	chr10	chr10_19084440_19084440	4.64876	Intergenic	SKOR1
chr13-879411	chr13	chr13_879411_879411	2.42656	Intergenic	PCDHA12
chr2-335932	chr2	chr2_335932_335932	-1.81009	intron (ENSGALT00000069551.1, intron 1 of 2)
chr20-10570302	chr20	chr20_10570302_10570302	1.9644	exon (ENSGALT00000039224.4, exon 2 of 13)	TGM2
chr17-10115122	chr17	chr17_10115122_10115122	-2.38237	Intergenic	GAPVD1
chr24-987555	chr24	chr24_987555_987555	-2.63094	Intergenic	FLI1
chr27-423924	chr27	chr27_423924_423924	2.62922	intron (ENSGALT00000043609.2, intron 1 of 1)
chr6-23140345	chr6	chr6_23140345_23140345	1.97745	Intergenic	gga-mir-146b
chr1-51546349	chr1	chr1_51546349_51546349	-2.62134	promoter-TSS (ENSGALT00000052184.1)	TST
chr12-11315945	chr12	chr12_11315945_11315945	4.54186	Intergenic	PLXNB1
chr17-7062683	chr17	chr17_7062683_7062683	2.08195	intron (ENSGALT00000074298.1, intron 1 of 2)
chr2-67249688	chr2	chr2_67249688_67249688	2.34853	Intergenic	FOXC1
chr6-11351107	chr6	chr6_11351107_11351107	-3.17814	Intergenic	MCU
chrUn_NT_465224v1-7897	chrUn_NT_465224v1	chrUn_NT_465224v1_7897_7897	1.73099	intron (ENSGALT00000061859.1, intron 1 of 9)	PPP1R9B
chr20-10105431	chr20	chr20_10105431_10105431	2.04532	exon (ENSGALT00000083651.1, exon 1 of 1)
chrZ-74343917	chrZ	chrZ_74343917_74343917	-2.72713	intron (ENSGALT00000084417.1, intron 4 of 4)
chr4-68824066	chr4	chr4_68824066_68824066	3.35523	Intergenic
chr2-116917555	chr2	chr2_116917555_116917555	2.90961	Intergenic	PRDM14
chr21-4776317	chr21	chr21_4776317_4776317	-1.50184	promoter-TSS (ENSGALT00000006468.4)	HTR6
chr20-10573303	chr20	chr20_10573303_10573303	-1.88289	intron (ENSGALT00000039224.4, intron 4 of 12)	TGM2
chrUn_NT_464176v1-28490	chrUn_NT_464176v1	chrUn_NT_464176v1_28490_28490	3.72634	exon (ENSGALT00000084133.1, exon 8 of 13)
chr14-13344585	chr14	chr14_13344585_13344585	1.70311	Intergenic	PPL
chr15-11107564	chr15	chr15_11107564_11107564	2.14587	exon (ENSGALT00000054614.1, exon 6 of 6)	CABP7
chr2-54388919	chr2	chr2_54388919_54388919	3.27663	Intergenic	CUL1
chr21-6554827	chr21	chr21_6554827_6554827	-2.54178	intron (ENSGALT00000088762.1, intron 18 of 87)	HSPG2
chr17-2262107	chr17	chr17_2262107_2262107	-4.86386	Intergenic
chr27-4092097	chr27	chr27_4092097_4092097	2.97955	Intergenic
chr19-4248506	chr19	chr19_4248506_4248506	1.53758	promoter-TSS (ENSGALT00000082430.1)	SRRM3
chr18-4798556	chr18	chr18_4798556_4798556	-2.8993	promoter-TSS (ENSGALT00000003760.5)	ITGB4
chrUn_NT_468326v1-10251	chrUn_NT_468326v1	chrUn_NT_468326v1_10251_10251	-2.6707	Intergenic	DCTN2
chr9-12977058	chr9	chr9_12977058_12977058	-4.84654	Intergenic	HES4
chr15-9922499	chr15	chr15_9922499_9922499	-3.28871	intron (ENSGALT00000080767.1, intron 11 of 17)	PEBP1
chr1-37817290	chr1	chr1_37817290_37817290	1.77723	promoter-TSS (ENSGALT00000016625.6)	KRR1
chr23-2426342	chr23	chr23_2426342_2426342	-1.87572	Intergenic	RUNX3
chr26-4149145	chr26	chr26_4149145_4149145	-2.79417	intron (ENSGALT00000004215.6, intron 6 of 22)	RPL10A
chr32_NT_463443v1_random-37495	chr32_NT_463443v1_random	chr32_NT_463443v1_random_37495_37495	-2.65634	TTS (ENSGALT00000055341.1)
chr10-2763404	chr10	chr10_2763404_2763404	2.21379	intron (ENSGALT00000004272.6, intron 3 of 3)	LINGO1
chr23-5056136	chr23	chr23_5056136_5056136	2.58463	Intergenic	gga-mir-1780
chr19-8840728	chr19	chr19_8840728_8840728	2.08945	intron (ENSGALT00000008930.5, intron 8 of 12)	gga-mir-1585
chr3-18614213	chr3	chr3_18614213_18614213	-2.47618	Intergenic	HLX
chrUn_NT_471921v1-6818	chrUn_NT_471921v1	chrUn_NT_471921v1_6818_6818	-2.11246	exon (ENSGALT00000073280.1, exon 3 of 3)
chr14-2501435	chr14	chr14_2501435_2501435	3.16393	exon (ENSGALT00000069672.1, exon 3 of 3)
chr21-6323952	chr21	chr21_6323952_6323952	-2.93897	intron (ENSGALT00000080352.1, intron 1 of 4)	WNT4
chr20-10427882	chr20	chr20_10427882_10427882	2.1924	Intergenic
chr27-4092137	chr27	chr27_4092137_4092137	3.87874	Intergenic
chr6-29875954	chr6	chr6_29875954_29875954	1.68304	intron (ENSGALT00000015155.1, intron 1 of 8)	CACUL1
chr8-15905597	chr8	chr8_15905597_15905597	-2.06963	intron (ENSGALT00000044504.3, intron 3 of 6)	HS2ST1
chr10-12896892	chr10	chr10_12896892_12896892	3.28648	intron (ENSGALT00000075718.2, intron 2 of 2)
chr21-4776102	chr21	chr21_4776102_4776102	-1.81628	promoter-TSS (ENSGALT00000006468.4)	HTR6
chrUn_NT_465329v1-9365	chrUn_NT_465329v1	chrUn_NT_465329v1_9365_9365	-4.77399	intron (ENSGALT00000083817.1, intron 3 of 4)
chr27-1561337	chr27	chr27_1561337_1561337	1.88171	exon (ENSGALT00000077610.2, exon 13 of 13)	FMNL1
chr5-21169976	chr5	chr5_21169976_21169976	2.41097	Intergenic	uc_338
chr27-4607890	chr27	chr27_4607890_4607890	3.3109	Intergenic
chr4-5296031	chr4	chr4_5296031_5296031	-1.64101	TTS (ENSGALT00000039757.3)
chrUn_NT_466207v1-13869	chrUn_NT_466207v1	chrUn_NT_466207v1_13869_13869	2.73394	promoter-TSS (ENSGALT00000076781.1)	AP5S1
chr33-983375	chr33	chr33_983375_983375	-2.40286	Intergenic
chr26-5199429	chr26	chr26_5199429_5199429	-1.65729	Intergenic	ATP2B4
chrUn_NT_468146v1-8841	chrUn_NT_468146v1	chrUn_NT_468146v1_8841_8841	1.73848	promoter-TSS (ENSGALT00000052876.1)
chr33-503418	chr33	chr33_503418_503418	-1.77389	Intergenic	NEUROD4
chr10-3808844	chr10	chr10_3808844_3808844	4.67779	Intergenic	DAPK2
chr21-6635634	chr21	chr21_6635634_6635634	-4.80669	promoter-TSS (ENSGALT00000060757.1)	EIF4G3
chr20-5256160	chr20	chr20_5256160_5256160	-2.02211	promoter-TSS (ENSGALT00000034451.5)
chr3-3813662	chr3	chr3_3813662_3813662	3.18778	Intergenic
chr21-4882747	chr21	chr21_4882747_4882747	3.03522	TTS (ENSGALT00000087326.1)	CAMK2N1
chr21-593032	chr21	chr21_593032_593032	2.02279	intron (ENSGALT00000000918.6, intron 3 of 7)
chr6-1030418	chr6	chr6_1030418_1030418	-2.30408	Intergenic	CCSER2
chr15-7175897	chr15	chr15_7175897_7175897	-4.82637	exon (ENSGALT00000047188.1, exon 6 of 16)	SEZ6L
chr28-1040392	chr28	chr28_1040392_1040392	-1.62933	promoter-TSS (ENSGALT00000045726.3)	GIPC3
chr2-54388917	chr2	chr2_54388917_54388917	3.25894	Intergenic	CUL1
chr26-2474944	chr26	chr26_2474944_2474944	1.85815	promoter-TSS (ENSGALT00000021795.6)	IKBKE
chrZ-74343930	chrZ	chrZ_74343930_74343930	-3.972	intron (ENSGALT00000084417.1, intron 4 of 4)
chr5-9609153	chr5	chr5_9609153_9609153	-3.22353	Intergenic
chr6-15364288	chr6	chr6_15364288_15364288	4.6689	promoter-TSS (ENSGALT00000076547.1)	ADK
chr17-7063945	chr17	chr17_7063945_7063945	-2.72535	intron (ENSGALT00000074298.1, intron 2 of 2)
chr9-12987002	chr9	chr9_12987002_12987002	-1.82073	Intergenic	HES4
chr18-4536976	chr18	chr18_4536976_4536976	1.9982	exon (ENSGALT00000057529.2, exon 2 of 3)	FOXJ1
chr15-11107623	chr15	chr15_11107623_11107623	1.58781	exon (ENSGALT00000054614.1, exon 6 of 6)	CABP7
chrZ-30444129	chrZ	chrZ_30444129_30444129	1.67155	Intergenic
chr5-38165148	chr5	chr5_38165148_38165148	1.75287	Intergenic	PGF
chr25-2184532	chr25	chr25_2184532_2184532	-2.15255	promoter-TSS (ENSGALT00000067932.1)	HCN3
chr15-6154321	chr15	chr15_6154321_6154321	1.97041	exon (ENSGALT00000059694.1, exon 3 of 3)	FAM109A
chr19_NT_462717v1_random-20687	chr19_NT_462717v1_random	chr19_NT_462717v1_random_20687_20687	-3.25548	Intergenic
chr16-94412	chr16	chr16_94412_94412	-1.90652	promoter-TSS (ENSGALT00000076652.1)	DMB2
chr8-20693174	chr8	chr8_20693174_20693174	2.42542	intron (ENSGALT00000033170.4, intron 1 of 13)	RNF220
chrUn_NT_464176v1-28465	chrUn_NT_464176v1	chrUn_NT_464176v1_28465_28465	3.26581	exon (ENSGALT00000084133.1, exon 8 of 13)
chr10-19355075	chr10	chr10_19355075_19355075	2.35381	promoter-TSS (ENSGALT00000013111.6)	PAQR5
chr3-105672535	chr3	chr3_105672535_105672535	-1.76884	exon (ENSGALT00000044399.1, exon 1 of 2)	KCNK3
chr2-34212561	chr2	chr2_34212561_34212561	4.60015	intron (ENSGALT00000018312.5, intron 1 of 27)	ANKRD28
chrUn_NT_467539v1-10398	chrUn_NT_467539v1	chrUn_NT_467539v1_10398_10398	1.82604	intron (ENSGALT00000066660.1, intron 3 of 8)
chr7-12254600	chr7	chr7_12254600_12254600	3.72839	intron (ENSGALT00000085874.1, intron 2 of 4)	CREB1
chr11-19643855	chr11	chr11_19643855_19643855	-4.64663	Intergenic
chr3-25903774	chr3	chr3_25903774_25903774	-2.32688	Intergenic	SIX3
chr21-593022	chr21	chr21_593022_593022	1.96022	intron (ENSGALT00000000918.6, intron 3 of 7)
chrZ-24752172	chrZ	chrZ_24752172_24752172	-4.82589	Intergenic	FOXD1
chr6-30302762	chr6	chr6_30302762_30302762	4.81595	intron (ENSGALT00000088658.1, intron 1 of 4)	BAG3
chr3-105391924	chr3	chr3_105391924_105391924	-4.6492	intron (ENSGALT00000061385.1, intron 3 of 6)
chr19-5522402	chr19	chr19_5522402_5522402	-1.64402	intron (ENSGALT00000079270.1, intron 1 of 1)	HIC1
chr14-5979512	chr14	chr14_5979512_5979512	-4.66881	Intergenic
chr2-188820	chr2	chr2_188820_188820	1.66898	Intergenic	Gbx-1
chr20-10617158	chr20	chr20_10617158_10617158	1.83983	TTS (ENSGALT00000010983.5)	VSTM2L
chr5-17730352	chr5	chr5_17730352_17730352	2.22984	intron (ENSGALT00000064540.1, intron 1 of 26)	ANO1
chr28-4638906	chr28	chr28_4638906_4638906	-2.05894	intron (ENSGALT00000072467.1, intron 1 of 31)	PTPRS
chrW_NT_463468v1_random-29642	chrW_NT_463468v1_random	chrW_NT_463468v1_random_29642_29642	2.23258	intron (ENSGALT00000051143.1, intron 4 of 7)
chr19-8864355	chr19	chr19_8864355_8864355	1.58792	intron (ENSGALT00000008930.5, intron 7 of 12)	gga-mir-1585
chr23-457653	chr23	chr23_457653_457653	-2.00327	intron (ENSGALT00000062640.1, intron 1 of 4)	SDC3
chr19-5931304	chr19	chr19_5931304_5931304	1.5552	intron (ENSGALT00000078714.1, intron 42 of 42)	PIPOX
chr5-15366	chr5	chr5_15366_15366	2.56556	intron (ENSGALT00000072475.1, intron 5 of 6)
chrUn_NT_464176v1-28459	chrUn_NT_464176v1	chrUn_NT_464176v1_28459_28459	2.27255	exon (ENSGALT00000084133.1, exon 8 of 13)
chrUn_NT_465348v1-9847	chrUn_NT_465348v1	chrUn_NT_465348v1_9847_9847	-3.60772	intron (ENSGALT00000080515.1, intron 1 of 6)	SLC39A14
chr3-9376536	chr3	chr3_9376536_9376536	-2.15864	intron (ENSGALT00000042631.2, intron 1 of 2)	EHBP1
chr28-1040382	chr28	chr28_1040382_1040382	-1.89715	promoter-TSS (ENSGALT00000045726.3)	GIPC3
chr20-5634389	chr20	chr20_5634389_5634389	2.76548	intron (ENSGALT00000085403.1, intron 1 of 5)	GDAP1L1
chr23-5557397	chr23	chr23_5557397_5557397	2.03826	intron (ENSGALT00000006168.5, intron 3 of 13)	MFSD2A
chr4-90433156	chr4	chr4_90433156_90433156	4.82163	intron (ENSGALT00000069688.1, intron 1 of 2)	EMX1
chr14-1180714	chr14	chr14_1180714_1180714	-3.22425	intron (ENSGALT00000005611.5, intron 1 of 13)	BAIAP2L1
chr17-2989618	chr17	chr17_2989618_2989618	-2.37072	intron (ENSGALT00000070527.1, intron 1 of 4)
chr27-324353	chr27	chr27_324353_324353	2.11475	intron (ENSGALT00000043609.2, intron 1 of 1)
chr33-627952	chr33	chr33_627952_627952	1.86753	exon (ENSGALT00000078009.1, exon 1 of 1)	SUOX
chr1-83183288	chr1	chr1_83183288_83183288	-4.82417	promoter-TSS (ENSGALT00000064386.1)	CLDND1
chr17-2059841	chr17	chr17_2059841_2059841	-1.887	intron (ENSGALT00000089685.1, intron 3 of 5)	ZMYND19
chr10-2647748	chr10	chr10_2647748_2647748	4.4932	exon (ENSGALT00000004220.5, exon 2 of 10)	CSPG4
chr3-104938805	chr3	chr3_104938805_104938805	1.83026	promoter-TSS (ENSGALT00000083423.1)
chr6-23092103	chr6	chr6_23092103_23092103	-2.57164	exon (ENSGALT00000044069.2, exon 13 of 15)	MRPL43
chr2-6649648	chr2	chr2_6649648_6649648	-1.70853	Intergenic
chr10-19957409	chr10	chr10_19957409_19957409	3.03367	promoter-TSS (ENSGALT00000071673.1)	CTSH
chr7-22247920	chr7	chr7_22247920_22247920	3.82798	Intergenic
chr22-2970956	chr22	chr22_2970956_2970956	-1.90201	exon (ENSGALT00000079214.2, exon 1 of 5)	ASPR
chr3-107945920	chr3	chr3_107945920_107945920	-1.94662	intron (ENSGALT00000026905.5, intron 1 of 10)	TRAM2
chr1_NT_456110v1_random-14828	chr1_NT_456110v1_random	chr1_NT_456110v1_random_14828_14828	-1.35769	Intergenic
chrUn_NT_464757v1-5011	chrUn_NT_464757v1	chrUn_NT_464757v1_5011_5011	2.56102	TTS (ENSGALT00000059473.1)	PSMB6
chr23-3868679	chr23	chr23_3868679_3868679	1.64354	intron (ENSGALT00000003274.5, intron 1 of 15)	GRIK3
chr19-5614735	chr19	chr19_5614735_5614735	4.66048	promoter-TSS (ENSGALT00000084999.1)	SMG6
chrUn_NT_478227v1-644	chrUn_NT_478227v1	chrUn_NT_478227v1_644_644	-3.71866	exon (ENSGALT00000073640.1, exon 1 of 2)
chr2-41462183	chr2	chr2_41462183_41462183	-1.79647	intron (ENSGALT00000055519.1, intron 1 of 3)	ZNRF2
chr19-6065036	chr19	chr19_6065036_6065036	1.72638	intron (ENSGALT00000068993.1, intron 10 of 20)	GIT1
chr27-423863	chr27	chr27_423863_423863	2.03809	intron (ENSGALT00000043609.2, intron 1 of 1)
chr32-35932	chr32	chr32_35932_35932	-4.84201	Intergenic	SAMD4B
chr1-83183278	chr1	chr1_83183278_83183278	-4.81396	promoter-TSS (ENSGALT00000064386.1)	CLDND1
chr23-4892296	chr23	chr23_4892296_4892296	-1.75566	intron (ENSGALT00000043674.2, intron 13 of 31)	COL9A2
chr6-22529130	chr6	chr6_22529130_22529130	4.56884	Intergenic
chr14-7158605	chr14	chr14_7158605_7158605	-1.97692	intron (ENSGALT00000010161.5, intron 2 of 2)	HS3ST4
chr21-1707789	chr21	chr21_1707789_1707789	-2.00369	intron (ENSGALT00000077442.1, intron 1 of 6)	gga-mir-1635
chr13-13146688	chr13	chr13_13146688_13146688	-1.89124	promoter-TSS (ENSGALT00000007311.5)	CD74
chr10-14604456	chr10	chr10_14604456_14604456	2.91034	Intergenic	CHD2
chr11-1280327	chr11	chr11_1280327_1280327	-1.95264	Intergenic	TPPP3
chr1-144295118	chr1	chr1_144295118_144295118	2.44315	exon (ENSGALT00000063625.1, exon 1 of 2)	ZIC5
chr19-6858807	chr19	chr19_6858807_6858807	-1.50164	intron (ENSGALT00000007629.4, intron 2 of 17)	SLC47A2
chr5-54512660	chr5	chr5_54512660_54512660	-2.23286	intron (ENSGALT00000037367.2, intron 1 of 2)	SIX6
chr19-784338	chr19	chr19_784338_784338	-1.69478	exon (ENSGALT00000040584.2, exon 13 of 16)	LIMK1
chr27-4738510	chr27	chr27_4738510_4738510	-1.8316	intron (ENSGALT00000058288.1, intron 4 of 4)	CSF3
chr26-370353	chr26	chr26_370353_370353	-2.11173	Intergenic	PTPN7
chr18-9773242	chr18	chr18_9773242_9773242	-2.0194	Intergenic	RBFOX3
chr8-28376831	chr8	chr8_28376831_28376831	2.17371	Intergenic
chr23-5557352	chr23	chr23_5557352_5557352	2.04585	intron (ENSGALT00000006168.5, intron 3 of 13)	MFSD2A
chr11-19085782	chr11	chr11_19085782_19085782	2.7702	promoter-TSS (ENSGALT00000000074.5)	TUBB3
chr8-55312	chr8	chr8_55312_55312	3.21153	Intergenic	AMY2A
