# Supplementary material for: Embryonic heat conditioning induces paternal heredity of immunological cross- tolerance: coordinative role of CpG DNA methylation and miR-200a regulation
Source: Front Immunol. 2025 Feb 7;16:1487135. doi: 10.3389/fimmu.2025.1487135 (PMC11842353; doi:10.3389/fimmu.2025.1487135)
Supplement: Supplementary file 2 [file Table2.xlsx]

## Sheet: Sheet1
chr_start_end	Annotation	Detailed.Annotation	Distance.to.TSS	Nearest.PromoterID	Entrez.ID	Gene.Name	Gene_name
chr1_6745766_6745864	promoter-TSS (ENSGALT00000076689.2)	-promoter-TSS (ENSGALT00000076689.2)	-26	ENSGALT00000076689.2	ENSGALG00000035636	ENSGALG00000035636.2	PHYH
chr1_7449213_7449288	promoter-TSS (ENSGALT00000029187.2)	-promoter-TSS (ENSGALT00000029187.2)	-93	ENSGALT00000029187.2	ENSGALG00000013920	ENSGALG00000013920.3	SUV39H2
chr1_33792921_33792993	exon (ENSGALT00000016025.4, exon 1 of 14)	-exon (ENSGALT00000016025.4, exon 1 of 14)	220	ENSGALT00000016025.4	ENSGALG00000009856	ENSGALG00000009856.4	GNS
chr1_34204027_34204068	promoter-TSS (ENSGALT00000016055.4)	-promoter-TSS (ENSGALT00000016055.4)	61	ENSGALT00000016055.4	ENSGALG00000009875	ENSGALG00000009875.4	HMGI-C
chr1_61870588_61870629	promoter-TSS (ENSGALT00000021281.4)	-promoter-TSS (ENSGALT00000021281.4)	65	ENSGALT00000021282.5	ENSGALG00000013037	ENSGALG00000013037.5	BCL2L13
chr1_77179476_77179557	Intergenic	Intergenic	6459	ENSGALT00000057009.1	ENSGALG00000034646	ENSGALG00000034646.2
chr10_9116936_9117006	promoter-TSS (ENSGALT00000062908.2)	-promoter-TSS (ENSGALT00000062908.2)	3	ENSGALT00000062908.2	ENSGALG00000043583	ENSGALG00000043583.2	SCG3
chr10_12226196_12226303	promoter-TSS (ENSGALT00000010330.2)	-promoter-TSS (ENSGALT00000010330.2)	-338	ENSGALT00000010330.2	ENSGALG00000006399	ENSGALG00000006399.2	MESDC1
chr10_19360236_19360362	promoter-TSS (ENSGALT00000013141.4)	-promoter-TSS (ENSGALT00000013141.4)	-75	ENSGALT00000013141.4	ENSGALG00000008095	ENSGALG00000008095.6	KIF23
chr11_1145937_1146095	intron (ENSGALT00000071895.1, intron 1 of 22)	-intron (ENSGALT00000059961.1, intron 1 of 16)	2531	ENSGALT00000059961.1	ENSGALG00000030055	ENSGALG00000030055.1
chr11_17911893_17912325	Intergenic	Intergenic	-30824	ENSGALT00000078489.1	ENSGALG00000031896	ENSGALG00000031896.1
chr12_8731774_8731832	TTS (ENSGALT00000009076.5)	-TTS (ENSGALT00000009076.5)	392	ENSGALT00000076734.1	ENSGALG00000005622	ENSGALG00000005622.5	ARF5
chr13_9155840_9155889	intron (ENSGALT00000085411.1, intron 1 of 4)	-intron (ENSGALT00000085411.1, intron 1 of 4)	513	ENSGALT00000085411.1	ENSGALG00000002878	ENSGALG00000002878.6	CREBRF
chr14_1225363_1225432	promoter-TSS (ENSGALT00000005641.5)	-promoter-TSS (ENSGALT00000005641.5)	335	ENSGALT00000064163.1	ENSGALG00000003562	ENSGALG00000003562.5	NPTX2
chr14_10176334_10176598	promoter-TSS (ENSGALT00000049517.1)	-promoter-TSS (ENSGALT00000049517.1)	63	ENSGALT00000049517.1	ENSGALG00000039005	ENSGALG00000039005.1	TMEM114
chr15_1603295_1603390	intron (ENSGALT00000003452.5, intron 2 of 15)	-intron (ENSGALT00000003452.5, intron 2 of 15)	7438	ENSGALT00000003452.5	ENSGALG00000002205	ENSGALG00000002205.5	FBRSL1
chr15_10852822_10853091	Intergenic	Intergenic	-1360	ENSGALT00000012622.5	ENSGALG00000007781	ENSGALG00000007781.5	GAL3ST1
chr15_11210669_11210968	intron (ENSGALT00000078145.2, intron 5 of 5)	-intron (ENSGALT00000078145.2, intron 5 of 5)	4777	ENSGALT00000042602.1	ENSGALG00000025689	ENSGALG00000025689.1	SNORD125
chr17_8530836_8531142	intron (ENSGALT00000002663.4, intron 1 of 5)	-intron (ENSGALT00000002663.4, intron 1 of 5)	980	ENSGALT00000002663.4	ENSGALG00000003928	ENSGALG00000003928.5	LHX3
chr18_61299_61347	Intergenic	Intergenic	8059	ENSGALT00000084390.1	ENSGALG00000024335	ENSGALG00000024335.4
chr18_9773209_9773264	Intergenic	Intergenic	-36821	ENSGALT00000060892.1	ENSGALG00000032889	ENSGALG00000032889.1	RBFOX3
chr19_790578_790635	Intergenic	Intergenic	-3070	ENSGALT00000070392.1	ENSGALG00000035185	ENSGALG00000035185.1	SEPT4
chr19_3182240_3182303	promoter-TSS (ENSGALT00000002242.5)	-promoter-TSS (ENSGALT00000002242.5)	236	ENSGALT00000043778.1	ENSGALG00000028151	ENSGALG00000028151.1	gga-mir-6592
chr19_5522359_5522403	intron (ENSGALT00000079270.1, intron 1 of 1)	-intron (ENSGALT00000079270.1, intron 1 of 1)	819	ENSGALT00000079270.1	ENSGALG00000042077	ENSGALG00000042077.1	HIC1
chr19_5931263_5931380	intron (ENSGALT00000078714.1, intron 42 of 42)	-intron (ENSGALT00000039643.3, intron 40 of 40)	5625	ENSGALT00000045943.2	ENSGALG00000026392	ENSGALG00000026392.2	PIPOX
chr19_7413977_7414042	intron (ENSGALT00000056195.1, intron 1 of 9)	-intron (ENSGALT00000008358.5, intron 1 of 8)	12255	ENSGALT00000056195.1	ENSGALG00000005205	ENSGALG00000005205.5	RNFT1
chr19_8864228_8864728	intron (ENSGALT00000008930.5, intron 7 of 12)	-intron (ENSGALT00000008930.5, intron 7 of 12)	-6459	ENSGALT00000042451.1	ENSGALG00000025538	ENSGALG00000025538.1	gga-mir-1585
chr1_NT_456515v1_random_6278_6330	Intergenic	Intergenic	-1594	ENSGALT00000063400.1	ENSGALG00000037797	ENSGALG00000037797.1
chr2_188554_188870	Intergenic	Intergenic	11614	ENSGALT00000050386.2	ENSGALG00000042241	ENSGALG00000042241.2	Gbx-1
chr2_3910668_3910710	promoter-TSS (ENSGALT00000084155.1)	-promoter-TSS (ENSGALT00000084155.1)	-78	ENSGALT00000084155.1	ENSGALG00000044874	ENSGALG00000044874.1
chr2_34515223_34515274	intron (ENSGALT00000018341.5, intron 1 of 10)	-intron (ENSGALT00000018341.5, intron 1 of 10)	227	ENSGALT00000018341.5	ENSGALG00000011243	ENSGALG00000011243.5	DAZL
chr2_51280896_51280973	Intergenic	Intergenic	-29523	ENSGALT00000085388.1	ENSGALG00000043858	ENSGALG00000043858.1
chr2_127007611_127007666	intron (ENSGALT00000072117.1, intron 1 of 1)	-intron (ENSGALT00000053723.1, intron 1 of 11)	120	ENSGALT00000072117.1	ENSGALG00000040248	ENSGALG00000040248.1	PLEKHF2
chr20_5634159_5634269	intron (ENSGALT00000085403.1, intron 1 of 5)	-intron (ENSGALT00000006862.4, intron 1 of 5)	476	ENSGALT00000006862.4	ENSGALG00000004309	ENSGALG00000004309.5	GDAP1L1
chr20_10105385_10105894	exon (ENSGALT00000083651.1, exon 1 of 1)	-exon (ENSGALT00000083651.1, exon 1 of 1)	389	ENSGALT00000083651.1	ENSGALG00000046425	ENSGALG00000046425.1
chr20_10617059_10617363	exon (ENSGALT00000010983.5, exon 3 of 3)	-exon (ENSGALT00000010983.5, exon 3 of 3)	2003	ENSGALT00000010983.5	ENSGALG00000006792	ENSGALG00000006792.6	VSTM2L
chr20_10952002_10952089	promoter-TSS (ENSGALT00000063653.1)	-promoter-TSS (ENSGALT00000063653.1)	-461	ENSGALT00000063653.1	ENSGALG00000035421	ENSGALG00000035421.2	SNRPB
chr20_13390365_13390429	Intergenic	Intergenic	14417	ENSGALT00000064205.1	ENSGALG00000034664	ENSGALG00000034664.2
chr21_592739_593195	intron (ENSGALT00000000918.6, intron 3 of 7)	-intron (ENSGALT00000000918.6, intron 3 of 7)	2455	ENSGALT00000000918.6	ENSGALG00000000645	ENSGALG00000000645.6
chr21_4776028_4776358	promoter-TSS (ENSGALT00000006468.4)	-promoter-TSS (ENSGALT00000006468.4)	-434	ENSGALT00000006468.4	ENSGALG00000004066	ENSGALG00000004066.4	HTR6
chr23_2053890_2054050	exon (ENSGALT00000070756.1, exon 12 of 12)	-exon (ENSGALT00000070756.1, exon 12 of 12)	6826	ENSGALT00000070756.1	ENSGALG00000032199	ENSGALG00000032199.2	YRK
chr23_5056044_5056154	Intergenic	Intergenic	31368	ENSGALT00000042375.1	ENSGALG00000025462	ENSGALG00000025462.1	gga-mir-1780
chr23_5056158_5056282	Intergenic	Intergenic	31247	ENSGALT00000042375.1	ENSGALG00000025462	ENSGALG00000025462.1	gga-mir-1780
chr23_5557338_5557457	intron (ENSGALT00000006168.5, intron 3 of 13)	-intron (ENSGALT00000006168.5, intron 3 of 13)	2525	ENSGALT00000006168.5	ENSGALG00000003879	ENSGALG00000003879.5	MFSD2A
chr25_2482844_2483338	promoter-TSS (ENSGALT00000066886.1)	-promoter-TSS (ENSGALT00000066886.1)	84	ENSGALT00000066886.1	ENSGALG00000039547	ENSGALG00000039547.2
chr25_2804623_2804750	TTS (ENSGALT00000085990.1)	-TTS (ENSGALT00000085990.1)	1707	ENSGALT00000085990.1	ENSGALG00000045486	ENSGALG00000045486.1
chr26_331315_331462	Intergenic	Intergenic	-7744	ENSGALT00000000849.5	ENSGALG00000000607	ENSGALG00000000607.5	GPR37L1
chr27_277279_277326	intron (ENSGALT00000087618.1, intron 1 of 1)	-intron (ENSGALT00000049090.2, intron 2 of 7)	114	ENSGALT00000087618.1	ENSGALG00000045538	ENSGALG00000045538.1
chr27_389108_389229	promoter-TSS (ENSGALT00000086021.1)	-promoter-TSS (ENSGALT00000086021.1)	-98	ENSGALT00000086021.1	ENSGALG00000044547	ENSGALG00000044547.1
chr27_423858_424010	intron (ENSGALT00000043609.2, intron 1 of 1)	-intron (ENSGALT00000043609.2, intron 1 of 1)	-1772	ENSGALT00000060220.1	ENSGALG00000037685	ENSGALG00000037685.2
chr27_1561337_1561431	exon (ENSGALT00000077610.2, exon 13 of 13)	-exon (ENSGALT00000077610.2, exon 13 of 13)	4678	ENSGALT00000077610.2	ENSGALG00000032658	ENSGALG00000032658.2	FMNL1
chr27_1673032_1673323	intron (ENSGALT00000067695.1, intron 2 of 3)	-intron (ENSGALT00000067695.1, intron 2 of 3)	626	ENSGALT00000067695.1	ENSGALG00000030847	ENSGALG00000030847.2	FZD2
chr27_4359849_4359973	Intergenic	Intergenic	11270	ENSGALT00000045783.1	ENSGALG00000026589	ENSGALG00000026589.1	gga-mir-6663
chr27_4360178_4360219	Intergenic	Intergenic	10982	ENSGALT00000045783.1	ENSGALG00000026589	ENSGALG00000026589.1	gga-mir-6663
chr27_5056787_5056853	Intergenic	Intergenic	-4001	ENSGALT00000066035.1	ENSGALG00000003690	ENSGALG00000003690.6	KRT14
chr28_1040328_1040415	promoter-TSS (ENSGALT00000045726.3)	-promoter-TSS (ENSGALT00000045726.3)	-24	ENSGALT00000045726.3	ENSGALG00000028029	ENSGALG00000028029.3	GIPC3
chr3_3709498_3709559	promoter-TSS (ENSGALT00000085818.1)	-promoter-TSS (ENSGALT00000085818.1)	-311	ENSGALT00000085818.1	ENSGALG00000044730	ENSGALG00000044730.1
chr3_51935271_51935327	intron (ENSGALT00000022311.5, intron 1 of 27)	-intron (ENSGALT00000022311.5, intron 1 of 27)	350	ENSGALT00000022311.5	ENSGALG00000013727	ENSGALG00000013727.5	SYNJ2
chr3_89501222_89501283	Intergenic	Intergenic	386142	ENSGALT00000077301.1	ENSGALG00000032797	ENSGALG00000032797.1	gga-mir-6634
chr32_35383_35696	Intergenic	Intergenic	-5554	ENSGALT00000073276.1	ENSGALG00000042804	ENSGALG00000042804.1	SAMD4B
chr4_4427044_4427112	intron (ENSGALT00000051548.1, intron 2 of 20)	-intron (ENSGALT00000010390.3, intron 2 of 21)	4316	ENSGALT00000051548.1	ENSGALG00000006439	ENSGALG00000006439.5	ARHGEF6
chr4_10556563_10556648	promoter-TSS (ENSGALT00000063368.1)	-promoter-TSS (ENSGALT00000063368.1)	-496	ENSGALT00000079758.1	ENSGALG00000007245	ENSGALG00000007245.5
chr4_20170003_20170246	Intergenic	Intergenic	-14871	ENSGALT00000077237.2	ENSGALG00000034722	ENSGALG00000034722.2	TLR2A
chr4_30831357_30831417	intron (ENSGALT00000038610.4, intron 1 of 24)	-intron (ENSGALT00000016121.5, intron 1 of 23)	667	ENSGALT00000038610.4	ENSGALG00000009913	ENSGALG00000009913.6
chr4_34812540_34812616	Intergenic	Intergenic	-1487	ENSGALT00000016607.5	ENSGALG00000010214	ENSGALG00000010214.5	JADE1
chr4_73771907_73771971	Intergenic	Intergenic	-31704	ENSGALT00000023206.5	ENSGALG00000014365	ENSGALG00000014365.5	RBPJ
chr5_2197190_2197245	Intergenic	Intergenic	-3841	ENSGALT00000005993.5	ENSGALG00000003777	ENSGALG00000003777.5	NELL1
chr5_17117276_17117344	exon (ENSGALT00000012208.5, exon 2 of 26)	-exon (ENSGALT00000012208.5, exon 2 of 26)	328	ENSGALT00000012208.5	ENSGALG00000007550	ENSGALG00000007550.5	TPCN2
chr5_17527509_17527555	intron (ENSGALT00000088287.1, intron 1 of 4)	-intron (ENSGALT00000012217.4, intron 1 of 4)	1126	ENSGALT00000088287.1	ENSGALG00000007555	ENSGALG00000007555.6	CCND1
chr5_21711636_21711779	promoter-TSS (ENSGALT00000057586.1)	-promoter-TSS (ENSGALT00000057586.1)	85	ENSGALT00000057586.1	ENSGALG00000033730	ENSGALG00000033730.1
chr5_37869161_37869199	intron (ENSGALT00000049214.1, intron 2 of 5)	-intron (ENSGALT00000049214.1, intron 2 of 5)	832	ENSGALT00000049214.1	ENSGALG00000033517	ENSGALG00000033517.1	VSX2
chr5_54464973_54465021	exon (ENSGALT00000028076.5, exon 1 of 3)	-exon (ENSGALT00000028076.5, exon 1 of 3)	637	ENSGALT00000028076.5	ENSGALG00000017389	ENSGALG00000017389.5	SIX4
chr6_1549829_1549896	Intergenic	Intergenic	106819	ENSGALT00000045901.1	ENSGALG00000025936	ENSGALG00000025936.1	uc_338
chr6_7933573_7933709	intron (ENSGALT00000054471.1, intron 1 of 24)	-intron (ENSGALT00000004648.5, intron 2 of 25)	3156	ENSGALT00000054471.1	ENSGALG00000002942	ENSGALG00000002942.5	JMJD1C
chr6_16973691_16973751	Intergenic	Intergenic	-1972	ENSGALT00000050931.2	ENSGALG00000042551	ENSGALG00000042551.2	PSD
chr6_17490592_17490689	TTS (ENSGALT00000063846.1)	-TTS (ENSGALT00000063846.1)	1940	ENSGALT00000063846.1	ENSGALG00000043779	ENSGALG00000043779.2
chr6_35011920_35012109	Intergenic	Intergenic	-3033	ENSGALT00000017083.5	ENSGALG00000010491	ENSGALG00000010491.5	PWWP2B
chr7_17917363_17917397	promoter-TSS (ENSGALT00000053080.1)	-promoter-TSS (ENSGALT00000053080.1)	-290	ENSGALT00000053080.1	ENSGALG00000039436	ENSGALG00000039436.1	DLX2
chr8_7653119_7653192	intron (ENSGALT00000039377.3, intron 1 of 3)	-intron (ENSGALT00000039377.3, intron 1 of 3)	284	ENSGALT00000073297.1	ENSGALG00000020927	ENSGALG00000020927.4	ARPC5
chr8_28376483_28376869	Intergenic	Intergenic	-2629	ENSGALT00000085127.1	ENSGALG00000044130	ENSGALG00000044130.1
chr9_3707993_3708223	promoter-TSS (ENSGALT00000010668.5)	-promoter-TSS (ENSGALT00000010668.5)	-30	ENSGALT00000010668.5	ENSGALG00000006609	ENSGALG00000006609.5	EPHB1
chr9_12976942_12977228	Intergenic	Intergenic	-2699	ENSGALT00000044381.3	ENSGALG00000028015	ENSGALG00000028015.3	HES4
chrUn_NT_464176v1_28409_29080	exon (ENSGALT00000084133.1, exon 8 of 13)	-exon (ENSGALT00000084133.1, exon 8 of 13)	2359	ENSGALT00000084133.1	ENSGALG00000044851	ENSGALG00000044851.1
chrUn_NT_464321v1_12800_12841
chrUn_NT_464325v1_13184_13232
chrUn_NT_466303v1_13794_13836
chrUn_NT_467105v1_3163_3250	exon (ENSGALT00000073147.1, exon 2 of 2)	-exon (ENSGALT00000073147.1, exon 2 of 2)	-3224	ENSGALT00000081217.1	ENSGALG00000042006	ENSGALG00000042006.2
chrUn_NT_471607v1_1888_2131
chrUn_NT_471802v1_747_926	intron (ENSGALT00000075912.1, intron 1 of 1)	-intron (ENSGALT00000075912.1, intron 1 of 1)	816	ENSGALT00000075912.1	ENSGALG00000035716	ENSGALG00000035716.1
chrUn_NT_472160v1_6058_6303
chrUn_NT_476406v1_343_396
chrUn_NT_476672v1_883_991
chrUn_NT_478631v1_815_887
chrZ_10979344_10979555	promoter-TSS (ENSGALT00000005609.4)	-promoter-TSS (ENSGALT00000005609.4)	36	ENSGALT00000005609.4	ENSGALG00000003547	ENSGALG00000003547.5	SKP2
chrZ_24743303_24743360	promoter-TSS (ENSGALT00000029777.4)	-promoter-TSS (ENSGALT00000029777.4)	-95	ENSGALT00000029777.4	ENSGALG00000013512	ENSGALG00000013512.6	BTF3
chrZ_37557197_37557257	Intergenic	Intergenic	-1140	ENSGALT00000045791.3	ENSGALG00000028819	ENSGALG00000028819.3	FOXB2
chrZ_39254377_39254445	promoter-TSS (ENSGALT00000020536.5)	-promoter-TSS (ENSGALT00000020536.5)	-76	ENSGALT00000051743.1	ENSGALG00000012575	ENSGALG00000012575.5	TLE1
chrZ_77101225_77101297	intron (ENSGALT00000086124.1, intron 1 of 2)	-intron (ENSGALT00000085202.1, intron 2 of 2)	23958	ENSGALT00000090066.1	ENSGALG00000046522	ENSGALG00000046522.1
chrZ_81277760_81277826	TTS (ENSGALT00000049583.1)	-TTS (ENSGALT00000049583.1)	850	ENSGALT00000029784.3	ENSGALG00000018874	ENSGALG00000018874.3	SNX24
