# Supplementary material for: Embryonic heat conditioning induces paternal heredity of immunological cross- tolerance: coordinative role of CpG DNA methylation and miR-200a regulation
Source: Front Immunol. 2025 Feb 7;16:1487135. doi: 10.3389/fimmu.2025.1487135 (PMC11842353; doi:10.3389/fimmu.2025.1487135)
Supplement: Supplementary file 3 [file Table3.xlsx]

## Sheet: Sheet1
		Gene_name	Gene	log2FoldChange	padj
		HSPA5	ENSGALG00000001000	0.595	0.00746
		STOM	ENSGALG00000001434	0.999	0.0758
		FOXK2	ENSGALG00000001577	0.917	0.000471
		SLC16A1	ENSGALG00000001717	0.728	0.0804
		PSPH	ENSGALG00000002397	0.406	0.143
		ASL1	ENSGALG00000002558	1.7	0.12
		MST1	ENSGALG00000002722	1.39	4.09e-05
		STAT3	ENSGALG00000003267	0.788	0.00113
		CRLF3	ENSGALG00000003284	0.51	0.151
		KLF2	ENSGALG00000003939	0.679	0.0736
		CCAR1	ENSGALG00000004108	0.463	0.109
		IFITM5	ENSGALG00000004239	1.25	0.14
		C1QB	ENSGALG00000004771	1.25	0
		SLC2A1	ENSGALG00000004889	0.54	0.0875
		IL2RG	ENSGALG00000005638	1.1	0.0299
		CTDSPL	ENSGALG00000005710	0.741	0.143
		HSPA8	ENSGALG00000006512	0.343	0.142
		TGM2	ENSGALG00000006775	1.28	2.45e-07
		IRF1	ENSGALG00000006785	0.742	0.152
		PLSCR1	ENSGALG00000006805	0.545	0.00928
		FTH1	ENSGALG00000007220	0.382	0.115
		SPI1	ENSGALG00000008127	0.866	0.0101
		PELI1	ENSGALG00000008837	0.388	0.143
		BAG3	ENSGALG00000009433	0.829	1.1e-06
		FAM133B	ENSGALG00000009475	0.627	0.0003
		MFAP3L	ENSGALG00000009667	1.06	0.0102
			ENSGALG00000010203	0.632	0.0804
		KRR1	ENSGALG00000010227	0.47	0.0735
		TMED10	ENSGALG00000010318	0.559	0.0233
		HPGDS	ENSGALG00000010402	0.949	0.185
		SCIN	ENSGALG00000010770	1.27	0.000968
		PLAC9	ENSGALG00000011190	1.52	0.126
		TCP1	ENSGALG00000011637	0.517	0.0179
		HSPA2	ENSGALG00000011715	0.796	0.00511
		NDUFS6	ENSGALG00000013191	0.344	0.152
		OASL	ENSGALG00000013723	1.54	0.00928
		PRR5	ENSGALG00000014213	0.413	0.199
		TAPBPL	ENSGALG00000014428	1.4	0.142
			ENSGALG00000014585	3.67	0
		C1S	ENSGALG00000014603	2.99	1.6e-09
		NFKBIZ	ENSGALG00000015346	1.08	0.154
			ENSGALG00000021399	3.34	0.0524
		C1QA	ENSGALG00000021569	1.09	0.00086
		HPX	ENSGALG00000022586	1.7	0.0875
		AVD	ENSGALG00000023622	7.56	0
		HSPB9	ENSGALG00000023818	0.799	0.0804
		S100A4	ENSGALG00000026613	0.902	0.0642
			ENSGALG00000026970	0.995	2.03e-05
		TLR1B	ENSGALG00000027093	1.91	0.00102
			ENSGALG00000027716	2.34	0.0176
		SOCS3	ENSGALG00000027786	3.71	8.93e-05
		FOS	ENSGALG00000028037	0.657	0.0432
		GPX1	ENSGALG00000028204	0.571	0.0524
		C1H21ORF91	ENSGALG00000028290	0.605	0.142
		cPAD2	ENSGALG00000029212	2.2	6.55e-05
			ENSGALG00000029213	21.5	2.2e-09
		TAP2	ENSGALG00000029381	1.62	0.00322
		STAT6	ENSGALG00000029530	0.866	0.00322
		CXCL13L3	ENSGALG00000029532	4.2	0.121
		C1QC	ENSGALG00000029669	1.05	0.000184
		RPL30	ENSGALG00000029897	0.492	0.152
		ITGB1BP3	ENSGALG00000030120	0.219	0.19
		PADI3	ENSGALG00000031373	0.784	0.142
		ARPC1B	ENSGALG00000032588	0.784	0.0875
		TGM4	ENSGALG00000033171	3.5	4.64e-08
			ENSGALG00000033206	0.873	0.00322
			ENSGALG00000033570	0.567	0.153
			ENSGALG00000033758	1.81	0.154
		HSP90B1	ENSGALG00000033789	0.435	0.148
		CSF1	ENSGALG00000033854	0.876	0.127
			ENSGALG00000033925	2.97	0.0804
		GGCL1	ENSGALG00000034478	3.76	0.00192
		TLR2A	ENSGALG00000034722	0.754	0.0174
		GABARAP	ENSGALG00000035297	0.451	0.051
		RPL35	ENSGALG00000035677	0.551	0.0804
		EIF3E	ENSGALG00000037067	1.29	0.143
		RSRP1	ENSGALG00000038748	0.506	0.00928
		P2RY13	ENSGALG00000039432	1.06	0.00086
			ENSGALG00000041889	25.5	0
		AP2S1	ENSGALG00000042633	0.44	0.0353
		LCN15	ENSGALG00000043064	3	0.00174
			ENSGALG00000043610	1.89	0.128
		TMEM140	ENSGALG00000044155	1.18	0.00511
			ENSGALG00000045199	0.931	0.00231
			ENSGALG00000045362	1.01	0.00511
			ENSGALG00000045925	2.51	0.00511
			ENSGALG00000046192	3.51	1e-08
		BRSK2	ENSGALG00000006681	0.709	0.185
		MRPL53	ENSGALG00000037867	0.508	0.176
			ENSGALG00000021399	3.23	0.0599
			ENSGALG00000037900	0.347	0.185
			ENSGALG00000041889	26.3	0
			ENSGALG00000045925	2.54	0.0235
			ENSGALG00000046192	3.51	7.01e-08
