# Supplementary material for: Embryonic heat conditioning induces paternal heredity of immunological cross- tolerance: coordinative role of CpG DNA methylation and miR-200a regulation
Source: Front Immunol. 2025 Feb 7;16:1487135. doi: 10.3389/fimmu.2025.1487135 (PMC11842353; doi:10.3389/fimmu.2025.1487135)
Supplement: Supplementary file 4 [file Table4.xlsx]

## Sheet: Sheet1
Gene_name	Gene	log2FoldChange	padj
	ENSGALG00000001770	-0.638	0.103
LRWD1	ENSGALG00000001852	-0.524	0.199
MSI2	ENSGALG00000005567	-0.931	0.0243
FXYD2	ENSGALG00000007320	-2.63	1e-08
CCNI	ENSGALG00000011457	-0.853	0.0635
LRFN5	ENSGALG00000012505	-0.761	0.0906
SLC6A13	ENSGALG00000012985	-5.19	0.199
LPCAT3	ENSGALG00000014570	-0.423	0.0735
FOLR1	ENSGALG00000017343	-6.35	0.135
KRT20	ENSGALG00000019716	-1.23	0.0128
TREM2	ENSGALG00000023781	-0.848	0.113
RAMP2	ENSGALG00000024449	-0.533	0.151
GNG11	ENSGALG00000029899	-1.42	0.114
CSPG5	ENSGALG00000032184	-0.532	0.116
	ENSGALG00000036359	-4.41	0.125
PLTP	ENSGALG00000036686	-1.31	2.07e-07
SETBP1	ENSGALG00000036775	-0.942	0.174
KPNB1	ENSGALG00000036962	-0.879	0.149
	ENSGALG00000038857	-3	0.00926
RARRES2	ENSGALG00000042642	-0.63	0.0984
AHDC1	ENSGALG00000042916	-0.682	0.0956
TARS2	ENSGALG00000043416	-1.3	0.127
ERLEC1	ENSGALG00000008172	-0.577	0.185
NFIX	ENSGALG00000041630	-0.944	0.185
	ENSGALG00000011639	-0.999	0.185
	ENSGALG00000038857	-3.01	0.0262
